# Supplementary material for: Benz­yl(phen­yl)phosphinic acid
Source: Acta Crystallogr Sect E Struct Rep Online. 2011 Apr 7;67(Pt 5):o1045. doi: 10.1107/S1600536811008245 (PMC3089092; doi:10.1107/S1600536811008245)
Supplement: Supplementary file 1 [file e-67-o1045-sup1.cif]

##############################################################################
#                                                                            #
# This CIF contains the data in a paper accepted for publication in          #
# Acta Crystallographica Section E. It conforms to the requirements of       #
# Notes for Authors for Acta Crystallographica Section E, and has been       #
# peer reviewed under the auspices of the IUCr Commission on Journals.       #
#                                                                            #
# Full details of the Crystallographic Information File format               #
# are given in the paper "The Crystallographic Information File (CIF):       #
# a New Standard Archive File for Crystallography" by S. R. Hall, F. H.      #
# Allen and I. D. Brown [Acta Cryst. (1991), A47, 655-685].                  #
#                                                                            #
# The current version of the core CIF dictionary is obtainable from          #
# ftp://ftp.iucr.org/pub/cif_core.dic.                                       #
#                                                                            #
# Software is freely available for graphical display of the structure(s)     #
# in this CIF. For information consult the CIF software page                 #
# http://www.iucr.org/resources/cif/software.                                #
#                                                                            #
# This file may be used for bona fide research purposes within the           #
# scientific community so long as proper attribution is given to the journal # 
# article from which it was obtained.                                        #
#                                                                            #
##############################################################################
data_I
_audit_creation_method     SHELXL-97
_chemical_name_systematic
;
Benzyl(phenyl)phosphinic acid
;
_chemical_name_common     ?
_chemical_formula_moiety     'C13 H13 O2 P'
_chemical_formula_sum     'C13 H13 O2 P'
_chemical_formula_iupac     'C13 H13 O2 P'
_chemical_formula_weight     232.20
_chemical_melting_point_gt     454
_chemical_melting_point_lt     456
_symmetry_cell_setting     orthorhombic
_symmetry_space_group_name_H-M     'P 21 21 21'
_symmetry_space_group_name_Hall     'P 2ac 2ab'
loop_
    _symmetry_equiv_pos_as_xyz
    'x, y, z'
    '-x+1/2, -y, z+1/2'
    '-x, y+1/2, -z+1/2'
    'x+1/2, -y+1/2, -z'
_cell_length_a     5.7326(2)
_cell_length_b     12.3430(3)
_cell_length_c     16.7794(4)
_cell_angle_alpha     90.00
_cell_angle_beta     90.00
_cell_angle_gamma     90.00
_cell_volume     1187.27(6)
_cell_formula_units_Z     4
_cell_measurement_reflns_used     4929
_cell_measurement_theta_min     3.30
_cell_measurement_theta_max     27.95
_cell_measurement_temperature     295(2)
_exptl_crystal_description     block
_exptl_crystal_colour     colourless
_exptl_crystal_size_max     0.65
_exptl_crystal_size_mid     0.34
_exptl_crystal_size_min     0.22
_exptl_crystal_density_diffrn     1.299
_exptl_crystal_density_meas     ?
_exptl_crystal_density_method     'not measured'
_exptl_crystal_F_000     488
_exptl_absorpt_coefficient_mu     0.213
_exptl_absorpt_correction_type     gaussian
_exptl_absorpt_process_details     '(SADABS; Bruker, 2009)'
_exptl_absorpt_correction_T_min     0.880
_exptl_absorpt_correction_T_max     0.964
_exptl_special_details
;
SADABS (Bruker, 2009) was used to perform the numeric absorption correction
based on the crystal dimensions determined by face indexing.
The number of Friedel pairs measured is 1447. The crystal was not cut to size as
it tended to fracture.
;
_diffrn_ambient_temperature     295(2)
_diffrn_radiation_type     MoK\a
_diffrn_radiation_wavelength     0.71073
_diffrn_radiation_source     'fine-focus sealed tube'
_diffrn_radiation_monochromator     graphite
_diffrn_measurement_device_type     'Bruker X8 Kappa APEXII'
_diffrn_measurement_method     '\f and \w'
_diffrn_detector_area_resol_mean     0.0833
_diffrn_reflns_number     14337
_diffrn_reflns_av_R_equivalents     0.0277
_diffrn_reflns_av_sigmaI/netI     0.0244
_diffrn_reflns_theta_min     3.52
_diffrn_reflns_theta_max     30.00
_diffrn_reflns_theta_full     30.00
_diffrn_measured_fraction_theta_max     0.998
_diffrn_measured_fraction_theta_full     0.998
_diffrn_reflns_limit_h_min     -8
_diffrn_reflns_limit_h_max     8
_diffrn_reflns_limit_k_min     -17
_diffrn_reflns_limit_k_max     17
_diffrn_reflns_limit_l_min     -20
_diffrn_reflns_limit_l_max     23
_refine_special_details
;
Refinement of <i>F</i>^2^ against ALL reflections. The weighted <i>R</i>-factor
<i>wR</i> and goodness of fit <i>S</i> are based on <i>F</i>^2^, conventional
<i>R</i>-factors <i>R</i> are based on <i>F</i>, with <i>F</i> set to zero for
negative <i>F</i>^2^. The threshold expression of <i>F</i>^2^ >
\s(<i>F</i>^2^) is used only for calculating <i>R</i>-factors(gt) <i>etc</i>.
and is not relevant to the choice of reflections for refinement.
<i>R</i>-factors based on <i>F</i>^2^ are statistically about twice as large
as those based on <i>F</i>, and <i>R</i>- factors based on ALL data will be
even larger.
;
_reflns_number_total     3451
_reflns_number_gt     3119
_reflns_threshold_expression     I>2\s(I)
_refine_ls_structure_factor_coef     Fsqd
_refine_ls_matrix_type     full
_refine_ls_R_factor_all     0.0439
_refine_ls_R_factor_gt     0.0388
_refine_ls_wR_factor_gt     0.1044
_refine_ls_wR_factor_ref     0.1076
_refine_ls_goodness_of_fit_ref     1.050
_refine_ls_restrained_S_all     1.050
_refine_ls_number_reflns     3451
_refine_ls_number_parameters     148
_refine_ls_number_restraints     0
_refine_ls_hydrogen_treatment     mixed
_refine_ls_weighting_scheme     calc
_refine_ls_weighting_details
         'calc w=1/[\s^2^(Fo^2^)+(0.0579P)^2^+0.2054P] where P=(Fo^2^+2Fc^2^)/3'
_atom_sites_solution_hydrogens     geom
_atom_sites_solution_primary     direct
_atom_sites_solution_secondary     difmap
_refine_ls_shift/su_max     0.001
_refine_ls_shift/su_mean     0.000
_refine_diff_density_max     0.474
_refine_diff_density_min     -0.225
_refine_ls_extinction_method     none
_refine_ls_extinction_coef     ?
_refine_ls_abs_structure_details
                              'Flack & Bernardinelli (2000), 1447 Friedel pairs'
_refine_ls_abs_structure_Flack     0.00(11)
loop_
    _atom_type_symbol
    _atom_type_description
    _atom_type_scat_dispersion_real
    _atom_type_scat_dispersion_imag
    _atom_type_scat_source
    'C' 'C' 0.0033 0.0016
                         'International Tables Vol C Tables 4.2.6.8 and 6.1.1.4'
    'H' 'H' 0.0000 0.0000
                         'International Tables Vol C Tables 4.2.6.8 and 6.1.1.4'
    'O' 'O' 0.0106 0.0060
                         'International Tables Vol C Tables 4.2.6.8 and 6.1.1.4'
    'P' 'P' 0.1023 0.0942
                         'International Tables Vol C Tables 4.2.6.8 and 6.1.1.4'
_computing_data_collection     'APEX2, BIS and COSMO (Bruker, 2009)'
_computing_cell_refinement     'SAINT (Bruker, 2009)'
_computing_data_reduction     'SAINT (Bruker, 2009)'
_computing_structure_solution     'SHELXS97 (Sheldrick, 2008)'
_computing_structure_refinement     'SHELXL97 (Sheldrick, 2008)'
_computing_molecular_graphics     'DIAMOND (Brandenburg, 2009)'
_computing_publication_material     'publCIF (Westrip, 2010)'
loop_
    _atom_site_type_symbol
    _atom_site_label
    _atom_site_fract_x
    _atom_site_fract_y
    _atom_site_fract_z
    _atom_site_U_iso_or_equiv
    _atom_site_adp_type
    _atom_site_calc_flag
    _atom_site_refinement_flags
    _atom_site_occupancy
    _atom_site_symmetry_multiplicity
    _atom_site_disorder_assembly
    _atom_site_disorder_group
    C C11 0.0173(3) 0.51865(12) 0.54568(9) 0.0333(3) Uani d . 1 1 . .
    C C12 0.2219(4) 0.53887(16) 0.58763(12) 0.0445(4) Uani d . 1 1 . .
    H H12 0.3342 0.4849 0.5926 0.053 Uiso calc R 1 1 . .
    C C13 0.2585(4) 0.64005(18) 0.62216(13) 0.0530(5) Uani d . 1 1 . .
    H H13 0.3935 0.6530 0.6513 0.064 Uiso calc R 1 1 . .
    C C14 0.0955(4) 0.72087(17) 0.61322(14) 0.0539(5) Uani d . 1 1 . .
    H H14 0.1215 0.7886 0.6359 0.065 Uiso calc R 1 1 . .
    C C15 -0.1073(4) 0.70186(17) 0.57065(15) 0.0539(5) Uani d . 1 1 . .
    H H15 -0.2170 0.7567 0.5646 0.065 Uiso calc R 1 1 . .
    C C16 -0.1464(3) 0.60086(15) 0.53698(12) 0.0428(4) Uani d . 1 1 . .
    H H16 -0.2828 0.5881 0.5085 0.051 Uiso calc R 1 1 . .
    C C21 0.1121(4) 0.37609(16) 0.41002(11) 0.0463(4) Uani d . 1 1 . .
    H H21A 0.2768 0.3904 0.4181 0.056 Uiso calc R 1 1 . .
    H H21B 0.0971 0.3022 0.3910 0.056 Uiso calc R 1 1 . .
    C C22 0.0212(3) 0.45208(15) 0.34658(10) 0.0400(4) Uani d . 1 1 . .
    C C23 0.1432(5) 0.54488(18) 0.32764(13) 0.0561(5) Uani d . 1 1 . .
    H H23 0.2820 0.5606 0.3539 0.067 Uiso calc R 1 1 . .
    C C24 0.0593(6) 0.6153(2) 0.26926(16) 0.0756(8) Uani d . 1 1 . .
    H H24 0.1425 0.6777 0.2566 0.091 Uiso calc R 1 1 . .
    C C25 -0.1438(6) 0.5929(3) 0.23093(16) 0.0769(9) Uani d . 1 1 . .
    H H25 -0.2001 0.6403 0.1924 0.092 Uiso calc R 1 1 . .
    C C26 -0.2657(6) 0.5010(3) 0.24868(14) 0.0720(7) Uani d . 1 1 . .
    H H26 -0.4033 0.4855 0.2216 0.086 Uiso calc R 1 1 . .
    C C27 -0.1855(4) 0.4311(2) 0.30663(12) 0.0535(5) Uani d . 1 1 . .
    H H27 -0.2709 0.3693 0.3190 0.064 Uiso calc R 1 1 . .
    H H1 0.101(5) 0.234(3) 0.5458(19) 0.080 Uiso d . 1 1 . .
    O O1 0.0790(3) 0.30554(11) 0.56144(9) 0.0480(3) Uani d . 1 1 . .
    O O2 -0.2947(2) 0.37242(9) 0.49255(9) 0.0444(3) Uani d . 1 1 . .
    P P1 -0.03542(8) 0.38743(3) 0.50410(3) 0.03482(11) Uani d . 1 1 . .
loop_
    _atom_site_aniso_label
    _atom_site_aniso_U_11
    _atom_site_aniso_U_22
    _atom_site_aniso_U_33
    _atom_site_aniso_U_12
    _atom_site_aniso_U_13
    _atom_site_aniso_U_23
    C11 0.0375(8) 0.0272(6) 0.0350(7) -0.0003(6) 0.0014(6) -0.0005(5)
    C12 0.0399(9) 0.0415(9) 0.0520(10) 0.0028(8) -0.0048(8) -0.0043(8)
    C13 0.0490(11) 0.0526(11) 0.0574(11) -0.0089(9) -0.0107(9) -0.0098(9)
    C14 0.0639(14) 0.0378(9) 0.0600(12) -0.0056(9) -0.0009(10) -0.0138(9)
    C15 0.0590(13) 0.0342(9) 0.0684(13) 0.0105(9) -0.0095(10) -0.0101(9)
    C16 0.0420(9) 0.0341(8) 0.0525(10) 0.0031(7) -0.0078(8) -0.0058(7)
    C21 0.0504(10) 0.0418(9) 0.0465(9) 0.0155(8) 0.0003(8) -0.0070(8)
    C22 0.0468(10) 0.0405(8) 0.0327(7) 0.0060(7) 0.0035(7) -0.0051(6)
    C23 0.0652(14) 0.0509(11) 0.0523(11) -0.0075(10) 0.0080(10) -0.0044(9)
    C24 0.111(2) 0.0522(13) 0.0638(14) -0.0030(16) 0.0222(15) 0.0105(12)
    C25 0.109(2) 0.0749(18) 0.0464(12) 0.0311(18) 0.0081(14) 0.0147(12)
    C26 0.0729(15) 0.103(2) 0.0404(10) 0.0214(15) -0.0098(11) -0.0021(12)
    C27 0.0559(12) 0.0641(13) 0.0405(10) -0.0047(10) -0.0024(9) -0.0037(9)
    O1 0.0649(10) 0.0328(6) 0.0461(7) 0.0112(6) -0.0006(6) 0.0035(5)
    O2 0.0413(6) 0.0326(5) 0.0592(8) -0.0041(5) 0.0011(6) -0.0015(6)
    P1 0.0409(2) 0.02614(17) 0.03746(19) 0.00195(14) 0.00110(17) -0.00116(16)
_geom_special_details
;
All e.s.d.'s (except the e.s.d. in the dihedral angle between two l.s. planes)
are estimated using the full covariance matrix. The cell e.s.d.'s are taken
into account individually in the estimation of e.s.d.'s in distances, angles
and torsion angles; correlations between e.s.d.'s in cell parameters are only
used when they are defined by crystal symmetry. An approximate (isotropic)
treatment of cell e.s.d.'s is used for estimating e.s.d.'s involving l.s.
planes.
;
loop_
    _geom_bond_atom_site_label_1
    _geom_bond_atom_site_label_2
    _geom_bond_site_symmetry_2
    _geom_bond_distance
    _geom_bond_publ_flag
    C11 C16 . 1.390(2) ?
    C11 C12 . 1.391(3) ?
    C11 P1 . 1.7893(16) ?
    C12 C13 . 1.393(3) ?
    C12 H12 . 0.9300 ?
    C13 C14 . 1.375(3) ?
    C13 H13 . 0.9300 ?
    C14 C15 . 1.384(3) ?
    C14 H14 . 0.9300 ?
    C15 C16 . 1.387(3) ?
    C15 H15 . 0.9300 ?
    C16 H16 . 0.9300 ?
    C21 C22 . 1.511(3) ?
    C21 P1 . 1.7962(19) ?
    C21 H21A . 0.9700 ?
    C21 H21B . 0.9700 ?
    C22 C23 . 1.379(3) ?
    C22 C27 . 1.386(3) ?
    C23 C24 . 1.395(4) ?
    C23 H23 . 0.9300 ?
    C24 C25 . 1.359(5) ?
    C24 H24 . 0.9300 ?
    C25 C26 . 1.365(5) ?
    C25 H25 . 0.9300 ?
    C26 C27 . 1.379(4) ?
    C26 H26 . 0.9300 ?
    C27 H27 . 0.9300 ?
    O1 P1 . 1.5420(14) ?
    O1 H1 . 0.93(3) ?
    O2 P1 . 1.5104(13) ?
loop_
    _geom_angle_atom_site_label_1
    _geom_angle_atom_site_label_2
    _geom_angle_atom_site_label_3
    _geom_angle_site_symmetry_1
    _geom_angle_site_symmetry_3
    _geom_angle
    _geom_angle_publ_flag
    C16 C11 C12 . . 119.46(16) ?
    C16 C11 P1 . . 120.38(13) ?
    C12 C11 P1 . . 120.15(13) ?
    C11 C12 C13 . . 119.89(18) ?
    C11 C12 H12 . . 120.1 ?
    C13 C12 H12 . . 120.1 ?
    C14 C13 C12 . . 120.20(19) ?
    C14 C13 H13 . . 119.9 ?
    C12 C13 H13 . . 119.9 ?
    C13 C14 C15 . . 120.26(18) ?
    C13 C14 H14 . . 119.9 ?
    C15 C14 H14 . . 119.9 ?
    C14 C15 C16 . . 119.90(19) ?
    C14 C15 H15 . . 120.0 ?
    C16 C15 H15 . . 120.0 ?
    C15 C16 C11 . . 120.27(18) ?
    C15 C16 H16 . . 119.9 ?
    C11 C16 H16 . . 119.9 ?
    C22 C21 P1 . . 114.11(12) ?
    C22 C21 H21A . . 108.7 ?
    P1 C21 H21A . . 108.7 ?
    C22 C21 H21B . . 108.7 ?
    P1 C21 H21B . . 108.7 ?
    H21A C21 H21B . . 107.6 ?
    C23 C22 C27 . . 118.5(2) ?
    C23 C22 C21 . . 120.2(2) ?
    C27 C22 C21 . . 121.29(19) ?
    C22 C23 C24 . . 120.3(3) ?
    C22 C23 H23 . . 119.9 ?
    C24 C23 H23 . . 119.9 ?
    C25 C24 C23 . . 120.0(3) ?
    C25 C24 H24 . . 120.0 ?
    C23 C24 H24 . . 120.0 ?
    C24 C25 C26 . . 120.3(2) ?
    C24 C25 H25 . . 119.8 ?
    C26 C25 H25 . . 119.8 ?
    C25 C26 C27 . . 120.2(3) ?
    C25 C26 H26 . . 119.9 ?
    C27 C26 H26 . . 119.9 ?
    C26 C27 C22 . . 120.6(2) ?
    C26 C27 H27 . . 119.7 ?
    C22 C27 H27 . . 119.7 ?
    P1 O1 H1 . . 120(2) ?
    O2 P1 O1 . . 114.73(8) ?
    O2 P1 C11 . . 109.11(8) ?
    O1 P1 C11 . . 106.16(8) ?
    O2 P1 C21 . . 109.93(9) ?
    O1 P1 C21 . . 107.28(8) ?
    C11 P1 C21 . . 109.49(9) ?
loop_
    _geom_torsion_atom_site_label_1
    _geom_torsion_atom_site_label_2
    _geom_torsion_atom_site_label_3
    _geom_torsion_atom_site_label_4
    _geom_torsion_site_symmetry_1
    _geom_torsion_site_symmetry_2
    _geom_torsion_site_symmetry_3
    _geom_torsion_site_symmetry_4
    _geom_torsion
    _geom_torsion_publ_flag
    C16 C11 C12 C13 . . . . 1.6(3) ?
    P1 C11 C12 C13 . . . . -177.83(16) ?
    C11 C12 C13 C14 . . . . -1.6(3) ?
    C12 C13 C14 C15 . . . . 0.7(4) ?
    C13 C14 C15 C16 . . . . 0.1(4) ?
    C14 C15 C16 C11 . . . . -0.1(3) ?
    C12 C11 C16 C15 . . . . -0.7(3) ?
    P1 C11 C16 C15 . . . . 178.69(17) ?
    P1 C21 C22 C23 . . . . 102.5(2) ?
    P1 C21 C22 C27 . . . . -77.0(2) ?
    C27 C22 C23 C24 . . . . -0.2(3) ?
    C21 C22 C23 C24 . . . . -179.8(2) ?
    C22 C23 C24 C25 . . . . 0.2(4) ?
    C23 C24 C25 C26 . . . . -0.6(4) ?
    C24 C25 C26 C27 . . . . 1.1(4) ?
    C25 C26 C27 C22 . . . . -1.1(4) ?
    C23 C22 C27 C26 . . . . 0.7(3) ?
    C21 C22 C27 C26 . . . . -179.8(2) ?
    C16 C11 P1 O2 . . . . -22.31(17) ?
    C12 C11 P1 O2 . . . . 157.10(14) ?
    C16 C11 P1 O1 . . . . -146.45(15) ?
    C12 C11 P1 O1 . . . . 32.96(17) ?
    C16 C11 P1 C21 . . . . 98.04(16) ?
    C12 C11 P1 C21 . . . . -82.55(16) ?
    C22 C21 P1 O2 . . . . 54.98(17) ?
    C22 C21 P1 O1 . . . . -179.66(14) ?
    C22 C21 P1 C11 . . . . -64.87(17) ?
loop_
    _geom_hbond_atom_site_label_D
    _geom_hbond_atom_site_label_H
    _geom_hbond_atom_site_label_A
    _geom_hbond_site_symmetry_A
    _geom_hbond_distance_DH
    _geom_hbond_distance_HA
    _geom_hbond_distance_DA
    _geom_hbond_angle_DHA
    O1 H1 O2 4_556 0.93(3) 1.58(3) 2.4838(18) 163(3)
data_global
_journal_date_recd_electronic     2011-01-13
_journal_date_accepted     2011-03-03
_journal_name_full     'Acta Crystallographica, Section E'
_journal_year     2011
_journal_volume     67
_journal_issue      5
_journal_page_first     o1045
_journal_page_last     o1045
_journal_paper_category     QO
_journal_coeditor_code     ZB2011
_publ_contact_author_name     'Robert A. Burrow'
_publ_contact_author_address
;
Laborat\'orio de Materiais Inorg\^anicos
Universidade Federal de Santa Maria
Av. Roraima, 1000 - Camobi
97105-900 Santa Maria - RS - Brazil
;
_publ_contact_author_email     'rburrow@ewald.base.ufsm.br'
_publ_contact_author_fax     '55-55-3220-8031'
_publ_contact_author_phone     '55-55-3220-8057'
_publ_section_title
;
Benzyl(phenyl)phosphinic acid
;
loop_
    _publ_author_name
    _publ_author_footnote
    _publ_author_address
    'Burrow, Robert A.' .
;
Laborat\'orio de Materiais Inorg\^anicos
Universidade Federal de Santa Maria
Av. Roraima, 1000 Camobi
97105-900 Santa Maria
RS
Brazil
;
    'Siqueira da Silva, Rubia M.' .
;
Laborat\'orio de Materiais Inorg\^anicos
Universidade Federal de Santa Maria
Av. Roraima, 1000 Camobi
97105-900 Santa Maria
RS
Brazil
;
