# Supplementary material for: Benz­yl(phen­yl)phosphinic acid
Source: Acta Crystallogr Sect E Struct Rep Online. 2011 Apr 7;67(Pt 5):o1045. doi: 10.1107/S1600536811008245 (PMC3089092; doi:10.1107/S1600536811008245)
Supplement: Supplementary file 2 [file e-67-o1045-Isup2.hkl]

# 
# h,k,l, Fc-squared, Fo-squared, sigma(Fo-squared) and status flag 
# 
data_I
_shelx_title ' RBRS067_0m in P2(1)2(1)2(1)' 
_shelx_refln_list_code          4 
_shelx_F_calc_maximum      101.31 
_exptl_crystal_F_000       488.00 
_reflns_d_resolution_high  0.7107 
 
loop_ 
 _symmetry_equiv_pos_as_xyz 
 'x, y, z' 
 '-x+1/2, -y, z+1/2' 
 '-x, y+1/2, -z+1/2' 
 'x+1/2, -y+1/2, -z' 
 
_cell_length_a     5.7326 
_cell_length_b    12.3430 
_cell_length_c    16.7794 
_cell_angle_alpha  90.000 
_cell_angle_beta   90.000 
_cell_angle_gamma  90.000 
 
_shelx_F_squared_multiplier     1.000 
 
loop_ 
 _refln_index_h 
 _refln_index_k 
 _refln_index_l 
 _refln_F_squared_calc 
 _refln_F_squared_meas 
 _refln_F_squared_sigma 
 _refln_observed_status 
   2   0   0       28.07       31.60      1.57 o 
   4   0   0      180.25      203.86      5.58 o 
   6   0   0        0.36        0.79      1.49 o 
   8   0   0        2.65        1.14      2.17 o 
   1   1   0      335.41      271.89      8.77 o 
   2   1   0      805.65      842.71     12.64 o 
   3   1   0       57.22       77.34      2.91 o 
   4   1   0      127.69      107.08      2.69 o 
   5   1   0        0.86       -0.32      1.01 o 
   6   1   0       54.45       52.63      3.01 o 
   7   1   0       40.36       39.50      2.56 o 
   8   1   0       13.44        9.97      1.91 o 
   1   2   0      570.07      502.55      6.58 o 
   2   2   0      329.91      319.29      5.44 o 
   3   2   0     1898.49     2008.21     29.38 o 
   4   2   0      446.59      442.49      8.41 o 
   5   2   0        2.96        8.51      1.24 o 
   6   2   0       84.30       86.17      3.47 o 
   7   2   0        0.00        0.81      1.40 o 
   8   2   0        1.71        1.67      1.62 o 
   1   3   0       14.40       16.43      1.03 o 
   2   3   0       24.75       19.10      0.99 o 
   3   3   0        0.15        0.93      0.71 o 
   4   3   0      339.89      265.96      5.60 o 
   5   3   0        7.47        5.99      1.24 o 
   6   3   0      117.01      110.87      3.43 o 
   7   3   0       64.25       61.07      3.54 o 
   0   4   0     4054.52     4250.08     52.08 o 
   1   4   0        5.65        7.08      0.86 o 
   2   4   0        3.78        1.72      0.77 o 
   3   4   0      167.72      183.78      6.24 o 
   4   4   0       22.94       28.87      1.92 o 
   5   4   0       10.95        6.70      1.47 o 
   6   4   0        3.24        6.02      1.36 o 
   7   4   0        0.51       -1.13      1.44 o 
   1   5   0     1185.61     1192.08     13.59 o 
   2   5   0      584.48      714.14      9.79 o 
   3   5   0      408.01      411.45      7.42 o 
   4   5   0      261.80      236.26      5.38 o 
   5   5   0       89.99       94.02      3.55 o 
   6   5   0        4.05        1.89      1.21 o 
   7   5   0       95.92      106.62      3.88 o 
   0   6   0      263.57      243.30      4.46 o 
   1   6   0      514.48      522.67      6.56 o 
   2   6   0       80.93       85.22      2.16 o 
   3   6   0      126.67      128.07      2.95 o 
   4   6   0       21.77       21.25      1.87 o 
   5   6   0        1.77        5.21      1.47 o 
   6   6   0       27.61       24.64      2.39 o 
   7   6   0        0.33       -0.05      1.37 o 
   1   7   0        3.73        4.48      0.75 o 
   2   7   0        0.08        0.74      0.62 o 
   3   7   0        2.56        1.92      0.81 o 
   4   7   0      783.13      787.77     13.48 o 
   5   7   0       32.97       28.04      2.32 o 
   6   7   0       59.07       56.34      3.45 o 
   7   7   0        2.38        0.24      1.48 o 
   0   8   0      895.07      812.61     12.79 o 
   1   8   0       61.24       51.47      1.68 o 
   2   8   0       44.15       46.83      1.79 o 
   3   8   0      118.13      109.80      2.99 o 
   4   8   0      180.98      168.49      4.68 o 
   5   8   0      114.86      106.38      3.97 o 
   6   8   0        0.21       -0.65      1.44 o 
   7   8   0        0.67        2.85      1.49 o 
   1   9   0      272.64      273.37      4.24 o 
   2   9   0      114.11      111.22      2.58 o 
   3   9   0       19.57       13.63      1.41 o 
   4   9   0       41.12       46.94      2.88 o 
   5   9   0       68.56       62.79      3.53 o 
   6   9   0        1.72        0.68      1.37 o 
   0  10   0      666.36      582.36      9.90 o 
   1  10   0        0.03        3.98      0.70 o 
   2  10   0      405.92      367.01      5.73 o 
   3  10   0      122.79      125.56      3.06 o 
   4  10   0       19.70       14.37      1.43 o 
   5  10   0        6.68        4.74      1.43 o 
   6  10   0        2.33        2.75      1.57 o 
   1  11   0      131.38      132.64      2.97 o 
   2  11   0       12.42       15.35      1.32 o 
   3  11   0        5.83        6.82      1.10 o 
   4  11   0      114.99      118.70      3.29 o 
   5  11   0        0.14        0.25      1.22 o 
   6  11   0       56.25       66.90      4.06 o 
   0  12   0     1077.91     1046.31     21.30 o 
   1  12   0       54.15       50.74      2.17 o 
   2  12   0       74.07       81.44      2.57 o 
   3  12   0       62.01       60.18      3.02 o 
   4  12   0        8.43        9.22      1.42 o 
   5  12   0        2.43        2.21      1.49 o 
   1  13   0        1.46        8.43      1.39 o 
   2  13   0        0.37        3.07      1.04 o 
   3  13   0       24.01       27.23      2.25 o 
   4  13   0       14.80       19.64      1.81 o 
   5  13   0       18.43       19.42      2.26 o 
   0  14   0      174.69      161.15      6.12 o 
   1  14   0      176.88      161.64      4.40 o 
   2  14   0       99.66      101.11      3.60 o 
   3  14   0       57.50       66.20      2.95 o 
   4  14   0        7.10        7.15      1.49 o 
   1  15   0        4.30        2.97      1.41 o 
   2  15   0        0.05        0.46      1.68 o 
   3  15   0       23.71       25.70      2.41 o 
   4  15   0       12.28       10.94      1.76 o 
   0  16   0       24.10       22.03      3.16 o 
   1  16   0       84.36       89.12      4.93 o 
   2  16   0        2.13        6.00      1.65 o 
   3  16   0       65.48       75.08      4.37 o 
   1  17   0        3.35        3.23      1.89 o 
   1   0   1     1165.89      998.43    104.44 o 
   2   0   1      438.80      475.54      6.54 o 
   3   0   1       52.87       42.59      2.48 o 
   4   0   1      115.90      103.04      2.64 o 
   5   0   1        6.01        2.39      0.92 o 
   6   0   1        7.20        6.18      1.26 o 
   7   0   1        6.22        2.39      1.37 o 
   8   0   1       37.67       38.81      2.53 o 
  -8   1   1        7.00        8.64      1.62 o 
  -7   1   1       16.72       13.65      1.81 o 
  -6   1   1        7.19        8.31      1.33 o 
  -5   1   1       20.19       23.59      1.68 o 
  -4   1   1      186.43      194.66      3.87 o 
  -3   1   1      508.79      558.37      9.15 o 
  -2   1   1      918.48      881.69     13.28 o 
  -1   1   1    10263.70     9597.13    304.79 o 
   1   1   1    10257.35     9773.14    261.75 o 
   2   1   1      927.57      893.50     13.28 o 
   3   1   1      511.63      551.63      9.15 o 
   4   1   1      189.00      202.40      3.92 o 
   5   1   1       19.69       17.02      1.69 o 
   6   1   1        7.03        5.29      1.24 o 
   7   1   1       16.78       14.80      2.55 o 
   8   1   1        6.97        8.97      1.66 o 
  -8   2   1        0.79       -0.93      2.48 o 
  -7   2   1       67.75       64.42      3.20 o 
  -6   2   1        2.41        0.96      1.05 o 
  -5   2   1      427.49      403.90      6.91 o 
  -4   2   1       75.77       76.55      2.70 o 
  -3   2   1      316.46      409.03      7.15 o 
  -2   2   1      385.97      361.40      6.01 o 
  -1   2   1     2386.63     2292.14     28.35 o 
   0   2   1      220.72      209.09      5.00 o 
   1   2   1     2399.58     2347.19     28.38 o 
   2   2   1      387.27      360.58      7.65 o 
   3   2   1      312.64      410.95      7.17 o 
   4   2   1       74.94       74.05      3.50 o 
   5   2   1      425.25      391.44      6.82 o 
   6   2   1        2.45       -1.05      1.05 o 
   7   2   1       68.34       63.08      3.18 o 
   8   2   1        0.75        2.27      3.09 o 
  -7   3   1        1.87        1.16      1.28 o 
  -6   3   1        2.46        3.94      1.25 o 
  -5   3   1      232.30      227.87      5.02 o 
  -4   3   1       88.47       96.38      3.07 o 
  -3   3   1       70.63       69.54      2.22 o 
  -2   3   1      710.20      732.84      9.82 o 
  -1   3   1     1070.59     1061.54     11.98 o 
   0   3   1     2273.42     2307.39     18.97 o 
   1   3   1     1068.57     1073.02     16.41 o 
   2   3   1      710.51      745.94      9.85 o 
   3   3   1       69.19       64.83      2.20 o 
   4   3   1       89.23       97.08      3.76 o 
   5   3   1      233.12      221.57      4.68 o 
   6   3   1        2.39        3.51      1.43 o 
   7   3   1        1.86        2.32      1.33 o 
  -7   4   1        4.53        6.54      3.03 o 
  -6   4   1       95.91      102.87      3.81 o 
  -5   4   1       42.38       41.14      2.56 o 
  -4   4   1      500.17      466.39      8.60 o 
  -3   4   1      220.93      215.67      4.53 o 
  -2   4   1      229.40      209.95      3.89 o 
  -1   4   1     1365.97     1421.77     17.96 o 
   0   4   1        4.03        7.79      1.20 o 
   1   4   1     1361.99     1430.43     17.95 o 
   2   4   1      231.20      220.67      3.62 o 
   3   4   1      221.70      217.26      4.53 o 
   4   4   1      506.57      473.25      8.75 o 
   5   4   1       42.68       38.42      3.49 o 
   6   4   1       97.24      100.03      4.62 o 
   7   4   1        4.74        2.71      1.62 o 
  -7   5   1       15.82       14.76      1.93 o 
  -6   5   1        0.54        0.76      1.36 o 
  -5   5   1       27.68       31.07      2.36 o 
  -4   5   1       66.18       68.62      4.43 o 
  -3   5   1      198.17      186.47      4.25 o 
  -2   5   1        2.29        2.25      0.56 o 
  -1   5   1      164.84      175.16      4.65 o 
   0   5   1     2595.75     2781.65     28.11 o 
   1   5   1      151.24      168.32      6.39 o 
   2   5   1        2.39        3.20      0.70 o 
   3   5   1      201.25      191.28      4.25 o 
   4   5   1       67.69       74.64      2.84 o 
   5   5   1       28.90       37.23      2.56 o 
   6   5   1        0.56       -0.49      1.10 o 
   7   5   1       15.87       12.66      2.12 o 
  -7   6   1       34.10       43.72      2.94 o 
  -6   6   1       29.59       32.47      2.74 o 
  -5   6   1      251.29      240.94      5.97 o 
  -4   6   1       49.33       47.51      2.56 o 
  -3   6   1      143.04      126.79      2.95 o 
  -2   6   1      344.80      361.12      5.69 o 
  -1   6   1      330.59      342.08      4.62 o 
   0   6   1      153.23      166.53      2.13 o 
   1   6   1      334.51      347.61      4.73 o 
   2   6   1      347.78      362.73      5.67 o 
   3   6   1      140.68      124.27      2.94 o 
   4   6   1       50.55       50.40      2.79 o 
   5   6   1      253.03      245.86      5.97 o 
   6   6   1       29.82       28.32      2.53 o 
   7   6   1       34.19       33.24      2.34 o 
  -7   7   1        7.23        7.78      1.79 o 
  -6   7   1        7.90        9.28      1.92 o 
  -5   7   1       25.30       24.01      2.19 o 
  -4   7   1      236.35      231.95      5.56 o 
  -3   7   1      227.11      222.50      4.33 o 
  -2   7   1      257.26      272.52      4.11 o 
  -1   7   1      116.91      126.54      2.29 o 
   0   7   1     1456.02     1434.78     13.90 o 
   1   7   1      118.57      131.61      2.42 o 
   2   7   1      247.28      268.15      4.20 o 
   3   7   1      227.75      216.41      4.27 o 
   4   7   1      237.80      233.85      5.58 o 
   5   7   1       25.13       22.25      2.14 o 
   6   7   1        7.74        6.46      1.75 o 
   7   7   1        7.21        6.51      1.52 o 
  -7   8   1       10.69        9.07      2.24 o 
  -6   8   1       27.71       27.91      2.98 o 
  -5   8   1       55.22       60.64      3.80 o 
  -4   8   1      253.97      231.55      5.68 o 
  -3   8   1       84.30       83.97      2.60 o 
  -2   8   1       29.73       29.56      1.34 o 
  -1   8   1      193.40      188.92      3.09 o 
   0   8   1       48.52       56.52      1.89 o 
   1   8   1      193.34      192.05      2.92 o 
   2   8   1       28.88       28.81      1.43 o 
   3   8   1       83.90       79.65      2.30 o 
   4   8   1      249.96      227.69      6.04 o 
   5   8   1       56.84       64.17      3.50 o 
   6   8   1       27.87       29.59      2.33 o 
   7   8   1       10.91        8.17      1.80 o 
  -6   9   1        1.14        1.53      1.64 o 
  -5   9   1       16.81       19.78      2.26 o 
  -4   9   1       49.98       44.67      2.78 o 
  -3   9   1      239.41      238.02      4.21 o 
  -2   9   1       18.43       14.22      2.20 o 
  -1   9   1      925.03      874.50     10.96 o 
   0   9   1        2.55        3.46      0.52 o 
   1   9   1      917.94      879.08      9.95 o 
   2   9   1       18.50       15.00      1.17 o 
   3   9   1      239.47      235.93      4.72 o 
   4   9   1       49.94       44.88      2.93 o 
   5   9   1       15.88       19.75      1.91 o 
   6   9   1        1.14        0.94      1.33 o 
  -6  10   1       14.69       13.98      2.40 o 
  -5  10   1       81.70       83.75      4.04 o 
  -4  10   1        7.09        9.07      1.43 o 
  -3  10   1       10.75       10.69      1.36 o 
  -2  10   1       88.36       90.48      2.49 o 
  -1  10   1      290.31      276.22      3.99 o 
   0  10   1       34.56       39.66      1.52 o 
   1  10   1      289.01      279.83      4.66 o 
   2  10   1       88.31       93.01      2.54 o 
   3  10   1       10.65       12.79      1.28 o 
   4  10   1        7.17        8.37      1.22 o 
   5  10   1       81.63       78.19      3.41 o 
   6  10   1       15.17       15.56      2.34 o 
  -6  11   1        0.44        2.35      1.62 o 
  -5  11   1        6.45        7.44      1.62 o 
  -4  11   1       44.56       44.00      2.29 o 
  -3  11   1       10.24       13.22      1.34 o 
  -2  11   1      138.79      129.39      3.08 o 
  -1  11   1        5.17        4.35      0.94 o 
   0  11   1      253.06      231.00      4.73 o 
   1  11   1        5.06        7.10      0.98 o 
   2  11   1      135.93      131.92      2.75 o 
   3  11   1       10.29       14.36      1.39 o 
   4  11   1       44.07       46.57      2.76 o 
   5  11   1        6.50        8.07      1.66 o 
   6  11   1        0.45        1.25      1.60 o 
  -5  12   1       52.79       53.54      3.16 o 
  -4  12   1       51.61       53.27      2.62 o 
  -3  12   1       14.86       17.75      1.58 o 
  -2  12   1       14.46       16.18      1.43 o 
  -1  12   1       57.05       55.58      2.22 o 
   0  12   1       52.21       55.16      2.63 o 
   1  12   1       56.87       50.73      2.15 o 
   2  12   1       14.23       15.85      1.41 o 
   3  12   1       14.19       17.63      1.56 o 
   4  12   1       51.37       56.39      3.38 o 
   5  12   1       52.66       60.09      3.34 o 
  -5  13   1        0.68        0.94      1.55 o 
  -4  13   1        1.85        2.60      1.19 o 
  -3  13   1       45.49       45.20      2.40 o 
  -2  13   1       30.13       30.00      1.90 o 
  -1  13   1      398.66      385.19      7.23 o 
   0  13   1       20.26       21.57      2.31 o 
   1  13   1      398.51      388.01      8.16 o 
   2  13   1       29.22       26.43      1.81 o 
   3  13   1       45.58       44.25      2.34 o 
   4  13   1        1.82        0.31      1.10 o 
   5  13   1        0.57        0.79      1.60 o 
  -4  14   1       27.59       32.52      2.31 o 
  -3  14   1       28.79       27.64      2.03 o 
  -2  14   1       19.27       23.05      2.65 o 
  -1  14   1       12.94       16.75      1.83 o 
   0  14   1        0.00        1.17      1.19 o 
   1  14   1       13.25       13.20      1.70 o 
   2  14   1       19.64       19.55      1.72 o 
   3  14   1       28.90       31.12      2.88 o 
   4  14   1       27.46       33.10      2.30 o 
  -4  15   1       18.57       19.88      2.07 o 
  -3  15   1        1.09        0.92      1.50 o 
  -2  15   1      126.28      135.06      4.28 o 
  -1  15   1       12.41       11.04      1.76 o 
   0  15   1      337.61      340.38      7.01 o 
   1  15   1       12.86       14.15      2.13 o 
   2  15   1      126.05      121.49      4.10 o 
   3  15   1        1.25        1.55      1.82 o 
   4  15   1       18.48       23.83      2.16 o 
  -3  16   1       34.23       38.25      2.99 o 
  -2  16   1        2.21        1.35      1.48 o 
  -1  16   1        6.19        8.28      1.95 o 
   0  16   1        2.62        3.20      1.52 o 
   1  16   1        5.97        9.14      1.75 o 
   2  16   1        2.22        0.46      1.48 o 
   3  16   1       34.27       35.25      2.86 o 
  -1  17   1       18.81       16.44      2.61 o 
   0  17   1        0.60        0.00      1.42 o 
   1  17   1       19.11       17.66      2.20 o 
   1   0   2      379.10      370.14      6.10 o 
   2   0   2     1550.24     1549.56     22.53 o 
   3   0   2      348.12      436.55      7.48 o 
   4   0   2      155.36      158.40      5.61 o 
   5   0   2      104.46      104.72      3.81 o 
   6   0   2        2.79        3.16      1.16 o 
   7   0   2        1.00        1.32      1.16 o 
   8   0   2        0.06        0.26      1.27 o 
  -8   1   2       13.45       17.68      1.90 o 
  -7   1   2       34.43       34.99      2.16 o 
  -6   1   2       49.85       50.46      2.58 o 
  -5   1   2       40.46       33.70      1.93 o 
  -4   1   2      176.94      175.98      3.56 o 
  -3   1   2      473.29      471.06      8.21 o 
  -2   1   2      978.78     1094.67     16.18 o 
  -1   1   2      777.94      914.83      8.60 o 
   1   1   2      771.62      902.77      8.60 o 
   2   1   2      981.04     1096.59     16.18 o 
   3   1   2      477.42      479.44      6.96 o 
   4   1   2      173.81      155.85      3.95 o 
   5   1   2       42.17       37.67      2.38 o 
   6   1   2       51.08       50.54      2.56 o 
   7   1   2       34.10       39.50      5.40 o 
   8   1   2       13.31       14.23      2.39 o 
  -7   2   2        0.18       -0.25      1.06 o 
  -6   2   2       17.44       15.73      1.67 o 
  -5   2   2       13.59       14.13      1.45 o 
  -4   2   2       89.64       95.81      3.54 o 
  -3   2   2     1469.92     1557.05     23.36 o 
  -2   2   2      383.39      441.80      7.21 o 
  -1   2   2     3341.35     3240.41     35.49 o 
   0   2   2     2333.40     2392.80     21.48 o 
   1   2   2     3349.08     3271.69     32.41 o 
   2   2   2      385.83      449.27      7.19 o 
   3   2   2     1485.34     1596.45     23.40 o 
   4   2   2       89.38       92.96      3.45 o 
   5   2   2       13.52       15.11      1.68 o 
   6   2   2       17.50       13.69      1.82 o 
   7   2   2        0.18        0.64      1.13 o 
  -7   3   2       22.34       24.01      1.85 o 
  -6   3   2       83.59       78.03      2.91 o 
  -5   3   2      139.62      130.87      3.47 o 
  -4   3   2      546.68      499.42      8.93 o 
  -3   3   2       51.71       67.73      2.24 o 
  -2   3   2       18.99       15.32      0.86 o 
  -1   3   2     1638.74     1643.72     18.39 o 
   0   3   2     1199.74     1264.94      9.55 o 
   1   3   2     1642.23     1653.40     18.36 o 
   2   3   2       20.59       18.40      1.33 o 
   3   3   2       51.72       67.38      3.13 o 
   4   3   2      543.93      504.40      8.97 o 
   5   3   2      141.89      135.37      4.78 o 
   6   3   2       82.85       76.14      3.44 o 
   7   3   2       22.55       22.09      1.90 o 
  -7   4   2        0.15       -1.21      1.21 o 
  -6   4   2       15.67       16.42      1.49 o 
  -5   4   2        5.98        6.02      1.43 o 
  -4   4   2      177.59      186.13      4.54 o 
  -3   4   2      244.79      267.61      5.22 o 
  -2   4   2       38.89       63.26      1.37 o 
  -1   4   2       55.17       63.52      1.31 o 
   0   4   2     2195.56     2253.57     19.79 o 
   1   4   2       52.50       58.19      1.33 o 
   2   4   2       40.95       60.72      2.40 o 
   3   4   2      240.84      262.78      5.24 o 
   4   4   2      181.40      189.25      4.54 o 
   5   4   2        6.10        5.47      1.40 o 
   6   4   2       16.05       18.54      1.79 o 
   7   4   2        0.16        0.16      1.26 o 
  -7   5   2       52.61       60.38      3.32 o 
  -6   5   2        8.65        7.15      1.36 o 
  -5   5   2      331.67      325.36      7.11 o 
  -4   5   2       67.24       65.64      3.92 o 
  -3   5   2      167.40      157.70      3.08 o 
  -2   5   2      105.19      141.84      2.60 o 
  -1   5   2     1207.22     1312.87     15.03 o 
   0   5   2     1738.11     1864.89     17.69 o 
   1   5   2     1212.05     1312.81     15.03 o 
   2   5   2      106.80      147.20      2.56 o 
   3   5   2      169.67      163.84      3.85 o 
   4   5   2       66.06       59.75      2.62 o 
   5   5   2      336.06      327.52      7.15 o 
   6   5   2        8.11        9.99      1.52 o 
   7   5   2       51.94       61.32      3.26 o 
  -7   6   2        1.48        1.71      1.44 o 
  -6   6   2       23.25       25.65      2.49 o 
  -5   6   2       12.47       11.36      1.37 o 
  -4   6   2       25.72       29.48      2.20 o 
  -3   6   2      746.95      726.11      9.08 o 
  -2   6   2       89.27       86.73      1.90 o 
  -1   6   2     1336.81     1391.43     16.07 o 
   0   6   2        3.82        2.63      0.78 o 
   1   6   2     1345.92     1399.47     16.09 o 
   2   6   2       84.97       83.67      1.94 o 
   3   6   2      745.84      725.13     10.39 o 
   4   6   2       25.40       23.63      2.33 o 
   5   6   2       12.81       14.56      1.84 o 
   6   6   2       23.63       24.81      3.13 o 
   7   6   2        1.47        1.02      1.26 o 
  -7   7   2        8.16        9.00      1.83 o 
  -6   7   2       30.82       37.04      3.62 o 
  -5   7   2       75.86       76.91      3.54 o 
  -4   7   2      388.43      383.13      6.36 o 
  -3   7   2       79.45       65.36      2.22 o 
  -2   7   2      112.59      111.29      2.53 o 
  -1   7   2       72.25       71.33      1.64 o 
   0   7   2        7.15       13.57      0.86 o 
   1   7   2       72.57       72.13      1.57 o 
   2   7   2      109.04      110.42      2.38 o 
   3   7   2       78.13       65.54      1.95 o 
   4   7   2      395.08      380.41      6.73 o 
   5   7   2       74.63       73.33      2.88 o 
   6   7   2       32.43       34.12      2.44 o 
   7   7   2        8.30        7.08      1.53 o 
  -7   8   2        0.65        3.54      1.99 o 
  -6   8   2       43.86       49.82      3.39 o 
  -5   8   2       47.18       45.82      4.03 o 
  -4   8   2       87.21       96.11      3.53 o 
  -3   8   2      323.48      296.90      4.80 o 
  -2   8   2       72.79       69.87      1.90 o 
  -1   8   2      395.31      389.41      5.38 o 
   0   8   2      847.09      859.92      8.77 o 
   1   8   2      394.62      385.41      4.46 o 
   2   8   2       70.87       73.75      2.04 o 
   3   8   2      322.33      299.20      4.92 o 
   4   8   2       87.15       87.56      3.91 o 
   5   8   2       47.54       49.81      2.80 o 
   6   8   2       43.54       43.05      3.66 o 
   7   8   2        0.65        0.56      1.30 o 
  -6   9   2        4.59        3.69      1.76 o 
  -5   9   2       59.36       52.34      3.23 o 
  -4   9   2       38.02       36.76      2.12 o 
  -3   9   2      136.06      126.62      2.89 o 
  -2   9   2      114.24      108.16      2.91 o 
  -1   9   2      155.24      158.93      3.52 o 
   0   9   2      171.25      166.39      2.41 o 
   1   9   2      154.11      152.03      3.06 o 
   2   9   2      114.03      105.86      3.46 o 
   3   9   2      132.18      121.05      2.97 o 
   4   9   2       38.21       36.38      2.22 o 
   5   9   2       58.98       56.26      2.95 o 
   6   9   2        4.54        3.17      1.45 o 
  -6  10   2       11.06       14.84      2.02 o 
  -5  10   2        1.64        3.01      1.44 o 
  -4  10   2        4.73        7.22      1.39 o 
  -3  10   2      126.76      126.42      3.49 o 
  -2  10   2      429.24      395.94      6.81 o 
  -1  10   2      134.39      138.08      2.98 o 
   0  10   2      601.88      549.48      6.11 o 
   1  10   2      138.24      143.41      2.66 o 
   2  10   2      423.71      392.20      7.28 o 
   3  10   2      123.71      125.63      3.10 o 
   4  10   2        4.21        2.63      1.04 o 
   5  10   2        1.54        4.17      1.38 o 
   6  10   2       11.09       10.44      2.75 o 
  -6  11   2       53.96       62.29      5.83 o 
  -5  11   2        7.33        4.20      1.69 o 
  -4  11   2       73.92       75.09      4.48 o 
  -3  11   2        6.15        6.31      1.27 o 
  -2  11   2       55.42       58.25      2.20 o 
  -1  11   2       39.85       42.67      2.56 o 
   0  11   2       35.61       37.59      1.70 o 
   1  11   2       40.30       40.61      1.85 o 
   2  11   2       52.96       51.37      1.87 o 
   3  11   2        6.17        7.59      1.16 o 
   4  11   2       75.77       79.02      2.78 o 
   5  11   2        7.37        4.21      1.46 o 
   6  11   2       53.01       56.53      3.41 o 
  -5  12   2        5.18        6.15      1.63 o 
  -4  12   2       18.98       22.01      1.84 o 
  -3  12   2       81.88       76.94      2.67 o 
  -2  12   2       25.15       23.39      1.69 o 
  -1  12   2      171.57      154.61      3.57 o 
   0  12   2      348.68      334.39      6.27 o 
   1  12   2      171.90      153.05      3.39 o 
   2  12   2       23.33       19.91      1.53 o 
   3  12   2       79.39       85.05      2.50 o 
   4  12   2       18.40       21.44      1.80 o 
   5  12   2        5.48        9.33      1.79 o 
  -5  13   2       24.46       25.96      2.50 o 
  -4  13   2        2.26        2.38      1.20 o 
  -3  13   2       35.19       37.88      2.32 o 
  -2  13   2       25.04       27.26      1.81 o 
  -1  13   2       58.00       50.81      2.67 o 
   0  13   2        0.02        0.52      1.04 o 
   1  13   2       57.68       54.71      3.25 o 
   2  13   2       24.73       25.91      1.81 o 
   3  13   2       35.12       37.72      2.20 o 
   4  13   2        2.28        3.09      1.28 o 
   5  13   2       25.37       28.68      3.16 o 
  -4  14   2       15.61       15.83      1.80 o 
  -3  14   2       47.24       47.08      2.53 o 
  -2  14   2       40.33       40.48      2.62 o 
  -1  14   2      106.54      104.32      3.58 o 
   0  14   2      135.99      132.05      3.92 o 
   1  14   2      107.52      109.57      6.80 o 
   2  14   2       41.68       43.43      2.32 o 
   3  14   2       47.44       46.96      3.71 o 
   4  14   2       16.03       17.61      1.84 o 
  -4  15   2       24.18       26.72      4.85 o 
  -3  15   2       16.34       15.66      2.08 o 
  -2  15   2        1.00        3.21      1.42 o 
  -1  15   2        8.54       10.92      1.72 o 
   0  15   2        0.03        5.24      1.41 o 
   1  15   2        8.61        6.52      1.81 o 
   2  15   2        1.24        3.19      1.43 o 
   3  15   2       16.24       17.05      2.08 o 
   4  15   2       24.11       28.99      4.95 o 
  -3  16   2       35.40       29.10      2.62 o 
  -2  16   2        3.88        6.22      1.83 o 
  -1  16   2       96.72       96.82      3.75 o 
   0  16   2       15.96       12.53      1.93 o 
   1  16   2       96.17       94.19      3.88 o 
   2  16   2        4.10        3.87      1.62 o 
   3  16   2       35.12       38.67      4.18 o 
  -1  17   2        5.43        4.27      1.61 o 
   0  17   2       24.08       21.35      2.34 o 
   1  17   2        5.58        6.13      1.73 o 
   1   0   3     6940.87     6864.72     63.46 o 
   2   0   3      866.23      900.54     11.72 o 
   3   0   3       76.46      111.42      2.46 o 
   4   0   3      659.82      648.02     10.90 o 
   5   0   3        0.26        0.48      0.91 o 
   6   0   3        6.15        6.48      1.43 o 
   7   0   3        0.47       -1.02      1.02 o 
   8   0   3       36.46       43.01      5.78 o 
  -7   1   3        4.46        2.88      1.20 o 
  -6   1   3       32.20       25.94      1.73 o 
  -5   1   3       14.78       21.86      1.66 o 
  -4   1   3      136.60      128.19      3.01 o 
  -3   1   3      769.75      829.14     12.88 o 
  -2   1   3      323.12      292.68      4.38 o 
  -1   1   3      318.99      309.37      7.06 o 
   0   1   3     3796.69     3793.20     48.80 o 
   1   1   3      314.01      297.50      9.34 o 
   2   1   3      331.57      303.76      4.43 o 
   3   1   3      775.15      821.36     11.15 o 
   4   1   3      134.66      132.41      3.53 o 
   5   1   3       13.92       14.92      1.99 o 
   6   1   3       31.87       24.39      1.69 o 
   7   1   3        4.51        4.09      1.25 o 
  -7   2   3       73.46       75.51      2.97 o 
  -6   2   3        3.71        3.06      1.20 o 
  -5   2   3      408.20      398.84      6.82 o 
  -4   2   3       28.11       28.27      1.83 o 
  -3   2   3       76.40       59.52      1.85 o 
  -2   2   3      183.68      173.00      2.86 o 
  -1   2   3      882.03      901.71      8.69 o 
   0   2   3     7977.74     8511.98     60.55 o 
   1   2   3      889.36      914.91      8.67 o 
   2   2   3      184.00      170.70      2.94 o 
   3   2   3       74.93       53.15      2.06 o 
   4   2   3       28.48       29.00      1.63 o 
   5   2   3      401.71      377.35      7.74 o 
   6   2   3        3.87        3.40      1.49 o 
   7   2   3       73.07       74.57      3.03 o 
  -7   3   3        2.04        0.53      1.12 o 
  -6   3   3        2.88        2.26      1.01 o 
  -5   3   3       55.11       55.70      2.16 o 
  -4   3   3      214.14      219.30      4.21 o 
  -3   3   3       80.72       78.45      1.99 o 
  -2   3   3      160.75      161.69      2.73 o 
  -1   3   3     1275.95     1309.18     14.88 o 
   0   3   3      220.74      226.68      6.35 o 
   1   3   3     1288.56     1332.95     13.94 o 
   2   3   3      152.59      157.72      3.16 o 
   3   3   3       81.61       76.06      2.05 o 
   4   3   3      217.45      223.94      5.00 o 
   5   3   3       56.12       60.03      2.92 o 
   6   3   3        2.71        2.98      1.17 o 
   7   3   3        2.01        1.33      1.15 o 
  -7   4   3        3.00        0.73      1.12 o 
  -6   4   3       25.79       24.93      1.74 o 
  -5   4   3      142.38      143.95      3.52 o 
  -4   4   3      495.88      445.12      7.01 o 
  -3   4   3      173.65      182.87      3.37 o 
  -2   4   3       64.90       60.96      1.78 o 
  -1   4   3      263.70      285.41      3.37 o 
   0   4   3      464.84      478.80      4.30 o 
   1   4   3      264.28      292.46      5.31 o 
   2   4   3       66.75       62.04      1.65 o 
   3   4   3      172.25      180.77      3.50 o 
   4   4   3      499.45      445.55      7.21 o 
   5   4   3      142.53      137.83      3.58 o 
   6   4   3       26.29       28.00      1.86 o 
   7   4   3        3.12        2.25      1.38 o 
  -7   5   3        5.94        7.89      1.67 o 
  -6   5   3        6.88        8.85      1.41 o 
  -5   5   3        1.29        1.88      1.04 o 
  -4   5   3      291.37      281.03      5.03 o 
  -3   5   3      209.39      203.84      3.93 o 
  -2   5   3      672.99      699.62      8.74 o 
  -1   5   3      441.56      418.30      4.88 o 
   0   5   3     1873.33     2047.40     18.15 o 
   1   5   3      444.05      417.46      4.93 o 
   2   5   3      681.79      723.79      8.79 o 
   3   5   3      208.97      200.01      3.85 o 
   4   5   3      290.15      282.33      5.28 o 
   5   5   3        1.37        2.50      1.07 o 
   6   5   3        6.85        7.82      1.64 o 
   7   5   3        6.00        6.00      1.55 o 
  -7   6   3       21.17       28.52      2.49 o 
  -6   6   3        8.03        7.79      1.74 o 
  -5   6   3       47.81       46.71      2.35 o 
  -4   6   3      120.20      118.95      2.90 o 
  -3   6   3      200.73      201.37      3.66 o 
  -2   6   3      167.21      174.09      2.96 o 
  -1   6   3      529.04      507.40      6.13 o 
   0   6   3      132.84      136.58      1.92 o 
   1   6   3      528.41      505.96      6.65 o 
   2   6   3      166.78      174.33      3.00 o 
   3   6   3      206.05      208.92      3.62 o 
   4   6   3      121.42      121.72      3.27 o 
   5   6   3       47.82       47.47      2.46 o 
   6   6   3        8.15        8.03      1.45 o 
   7   6   3       21.41       24.10      2.30 o 
  -7   7   3        6.21        3.79      1.60 o 
  -6   7   3        6.47        8.78      1.85 o 
  -5   7   3        3.59        6.77      2.08 o 
  -4   7   3      452.84      445.51      7.11 o 
  -3   7   3      230.03      229.87      4.41 o 
  -2   7   3      735.03      725.62      9.16 o 
  -1   7   3      135.53      156.27      2.68 o 
   0   7   3      934.67      931.08     10.16 o 
   1   7   3      134.62      150.50      2.18 o 
   2   7   3      734.42      727.36      9.22 o 
   3   7   3      231.80      228.95      3.99 o 
   4   7   3      451.23      444.98      7.54 o 
   5   7   3        3.53        5.59      1.29 o 
   6   7   3        6.58        7.31      1.54 o 
   7   7   3        6.18        5.58      1.47 o 
  -7   8   3        5.06        5.19      2.00 o 
  -6   8   3       10.28       13.24      2.10 o 
  -5   8   3       39.07       31.69      2.51 o 
  -4   8   3      333.07      309.20      5.77 o 
  -3   8   3      116.35      111.08      2.68 o 
  -2   8   3       40.09       43.53      1.62 o 
  -1   8   3       34.55       56.87      1.94 o 
   0   8   3        3.38        7.15      0.70 o 
   1   8   3       33.92       50.13      1.55 o 
   2   8   3       41.00       46.55      1.75 o 
   3   8   3      119.66      119.23      2.77 o 
   4   8   3      326.61      296.70      5.84 o 
   5   8   3       40.20       34.26      2.28 o 
   6   8   3       10.51       10.24      1.71 o 
   7   8   3        5.39        5.76      1.56 o 
  -6   9   3        4.61        5.13      1.63 o 
  -5   9   3       47.03       45.96      2.58 o 
  -4   9   3        9.95       11.37      1.45 o 
  -3   9   3      282.33      258.42      4.76 o 
  -2   9   3      231.57      206.35      3.65 o 
  -1   9   3     1151.90     1115.37     13.42 o 
   0   9   3      162.01      172.37      2.51 o 
   1   9   3     1135.54     1099.29     12.27 o 
   2   9   3      232.16      211.35      4.16 o 
   3   9   3      277.49      254.55      5.59 o 
   4   9   3        9.89        9.32      1.39 o 
   5   9   3       46.43       51.23      2.81 o 
   6   9   3        4.64        3.97      1.46 o 
  -6  10   3       11.25       10.89      1.85 o 
  -5  10   3       51.28       53.21      2.85 o 
  -4  10   3       11.14       11.72      1.53 o 
  -3  10   3       18.77       19.97      1.66 o 
  -2  10   3       44.21       53.45      2.42 o 
  -1  10   3      358.00      346.90      6.10 o 
   0  10   3      455.22      471.33      5.43 o 
   1  10   3      355.61      344.01      4.80 o 
   2  10   3       43.36       47.02      1.77 o 
   3  10   3       18.45       17.46      1.45 o 
   4  10   3       11.21       11.16      1.33 o 
   5  10   3       52.65       49.76      2.89 o 
   6  10   3       11.82       12.33      1.90 o 
  -6  11   3        1.76        2.02      2.66 o 
  -5  11   3        7.11        8.19      2.59 o 
  -4  11   3       62.61       67.70      3.28 o 
  -3  11   3        5.88        6.78      1.30 o 
  -2  11   3      112.90      111.87      3.56 o 
  -1  11   3      168.74      150.30      3.20 o 
   0  11   3      497.36      475.77     10.14 o 
   1  11   3      168.86      155.85      3.51 o 
   2  11   3      114.23      117.30      2.61 o 
   3  11   3        5.88        7.70      1.14 o 
   4  11   3       61.35       64.24      2.75 o 
   5  11   3        7.12        6.88      1.56 o 
   6  11   3        1.69        2.81      1.59 o 
  -5  12   3       42.13       45.12      3.47 o 
  -4  12   3       66.19       67.38      5.49 o 
  -3  12   3       19.84       22.60      2.51 o 
  -2  12   3       36.47       32.45      1.85 o 
  -1  12   3       23.64       25.89      1.56 o 
   0  12   3        2.77        4.12      1.10 o 
   1  12   3       24.02       25.59      1.63 o 
   2  12   3       36.65       38.38      3.17 o 
   3  12   3       20.00       22.98      1.56 o 
   4  12   3       66.13       64.01      2.86 o 
   5  12   3       42.06       43.76      2.89 o 
  -5  13   3        2.97        2.76      1.59 o 
  -4  13   3        2.50        0.61      1.13 o 
  -3  13   3       62.67       67.93      2.79 o 
  -2  13   3       31.56       31.96      1.94 o 
  -1  13   3      160.65      163.41      4.22 o 
   0  13   3       32.41       39.02      2.37 o 
   1  13   3      157.56      155.90      4.73 o 
   2  13   3       31.35       35.28      3.39 o 
   3  13   3       62.74       62.24      2.77 o 
   4  13   3        2.47        3.16      1.11 o 
   5  13   3        3.24        2.77      1.58 o 
  -4  14   3       12.42       12.36      1.73 o 
  -3  14   3        0.59        2.14      1.32 o 
  -2  14   3       53.10       55.98      3.02 o 
  -1  14   3       13.41       15.13      1.77 o 
   0  14   3        3.20        5.27      1.35 o 
   1  14   3       13.42       12.06      1.63 o 
   2  14   3       53.57       52.38      3.87 o 
   3  14   3        0.70        0.72      1.15 o 
   4  14   3       12.94       10.70      1.65 o 
  -3  15   3        0.32       -0.34      1.35 o 
  -2  15   3       48.15       55.89      3.18 o 
  -1  15   3       16.19       16.06      1.92 o 
   0  15   3      146.72      155.51      4.46 o 
   1  15   3       16.13       16.17      1.92 o 
   2  15   3       47.43       47.64      2.98 o 
   3  15   3        0.40       -0.78      1.13 o 
  -2  16   3        7.01        6.81      3.63 o 
  -1  16   3        3.71        4.02      1.50 o 
   0  16   3        0.06       -1.25      1.25 o 
   1  16   3        3.51        3.36      1.44 o 
   2  16   3        6.87        6.06      1.68 o 
  -1  17   3       15.18       12.83      2.34 o 
   0  17   3        4.28        3.27      1.60 o 
   1  17   3       15.77       11.91      1.99 o 
   0   0   4     3499.80     3611.03     63.97 o 
   1   0   4      108.05      113.50      1.48 o 
   2   0   4      341.65      297.45      3.95 o 
   3   0   4       29.67       22.32      1.71 o 
   4   0   4      241.10      226.78      4.32 o 
   5   0   4       89.18       79.56      2.35 o 
   6   0   4       48.63       58.12      2.47 o 
   7   0   4        0.95       -0.05      1.05 o 
  -7   1   4       18.71       21.73      1.81 o 
  -6   1   4       53.08       53.98      2.39 o 
  -5   1   4      158.58      158.26      3.37 o 
  -4   1   4      323.52      308.17      5.08 o 
  -3   1   4       65.19       63.98      4.37 o 
  -2   1   4       59.21       70.83      1.58 o 
  -1   1   4     7711.87     8041.15     59.07 o 
   0   1   4     7755.74     8080.86     62.85 o 
   1   1   4     7699.50     8059.48     65.61 o 
   2   1   4       56.62       67.31      1.58 o 
   3   1   4       69.13       64.70      2.89 o 
   4   1   4      321.40      305.66      5.33 o 
   5   1   4      160.80      168.05      3.87 o 
   6   1   4       51.56       49.85      2.31 o 
   7   1   4       18.15       22.00      1.79 o 
  -7   2   4        0.19        2.05      1.16 o 
  -6   2   4        8.63        7.68      1.18 o 
  -5   2   4        7.14        8.60      1.14 o 
  -4   2   4       27.15       23.18      1.46 o 
  -3   2   4      991.58      943.76     12.63 o 
  -2   2   4       96.73      104.64      2.03 o 
  -1   2   4      188.50      210.47      2.59 o 
   0   2   4     1406.83     1450.14     15.39 o 
   1   2   4      171.67      191.52      3.46 o 
   2   2   4       95.12      102.59      2.10 o 
   3   2   4      992.91      948.14     12.72 o 
   4   2   4       27.63       24.07      1.34 o 
   5   2   4        6.61        6.11      1.20 o 
   6   2   4        8.47        7.26      1.37 o 
   7   2   4        0.18        2.30      1.17 o 
  -7   3   4        6.15        5.52      1.28 o 
  -6   3   4       74.81       73.98      2.52 o 
  -5   3   4       63.11       60.08      2.42 o 
  -4   3   4      784.75      758.02     11.91 o 
  -3   3   4       78.19       78.60      2.75 o 
  -2   3   4      136.89      134.33      2.20 o 
  -1   3   4      236.26      219.48      2.55 o 
   0   3   4      139.29      215.07      2.88 o 
   1   3   4      238.96      226.79      2.60 o 
   2   3   4      139.55      135.33      2.55 o 
   3   3   4       77.87       76.72      2.12 o 
   4   3   4      778.66      762.07     13.33 o 
   5   3   4       61.89       57.75      2.22 o 
   6   3   4       73.02       74.68      2.90 o 
   7   3   4        6.42        6.04      1.32 o 
  -7   4   4        4.93        6.44      1.35 o 
  -6   4   4       23.01       22.66      1.70 o 
  -5   4   4       10.19       12.97      1.39 o 
  -4   4   4       22.92       18.97      1.42 o 
  -3   4   4       63.74       80.46      2.92 o 
  -2   4   4     1626.75     1714.08     17.86 o 
  -1   4   4      432.77      478.78      4.93 o 
   0   4   4     3974.86     4066.47     37.92 o 
   1   4   4      425.59      465.01      4.96 o 
   2   4   4     1653.88     1744.90     19.63 o 
   3   4   4       61.89       78.60      2.17 o 
   4   4   4       22.54       21.68      1.54 o 
   5   4   4       10.32       12.76      1.44 o 
   6   4   4       23.07       20.54      1.85 o 
   7   4   4        4.85        3.13      1.65 o 
  -7   5   4       37.86       43.92      2.85 o 
  -6   5   4       12.09       11.70      1.51 o 
  -5   5   4       34.21       36.88      2.00 o 
  -4   5   4       62.86       59.03      2.12 o 
  -3   5   4      137.74      137.13      3.34 o 
  -2   5   4      303.24      313.46      4.43 o 
  -1   5   4      362.81      369.12      4.04 o 
   0   5   4     1065.50     1260.38     11.43 o 
   1   5   4      361.97      369.49      4.10 o 
   2   5   4      306.26      316.57      4.48 o 
   3   5   4      136.01      129.21      3.00 o 
   4   5   4       62.65       58.82      3.88 o 
   5   5   4       34.71       37.60      2.16 o 
   6   5   4       11.51        7.97      1.28 o 
   7   5   4       37.62       39.81      2.74 o 
  -7   6   4       10.92        9.36      1.77 o 
  -6   6   4        3.01        4.83      1.58 o 
  -5   6   4       32.56       33.31      1.92 o 
  -4   6   4      173.04      183.03      3.74 o 
  -3   6   4     1087.98     1057.83     11.66 o 
  -2   6   4      118.79      109.59      2.64 o 
  -1   6   4      215.77      208.80      3.28 o 
   0   6   4      302.35      303.28      3.54 o 
   1   6   4      227.74      213.38      2.71 o 
   2   6   4      115.62      106.96      2.60 o 
   3   6   4     1087.00     1061.63     12.97 o 
   4   6   4      169.93      174.89      3.98 o 
   5   6   4       32.45       32.43      2.16 o 
   6   6   4        3.15        3.06      1.25 o 
   7   6   4       10.91       11.65      1.95 o 
  -7   7   4        0.36        0.87      1.44 o 
  -6   7   4       52.44       62.26      3.67 o 
  -5   7   4       59.52       60.22      3.27 o 
  -4   7   4      191.90      191.57      4.04 o 
  -3   7   4       86.39       81.30      2.20 o 
  -2   7   4       29.37       31.90      1.38 o 
  -1   7   4      198.64      204.03      2.96 o 
   0   7   4      663.82      731.99     10.08 o 
   1   7   4      200.14      204.68      2.72 o 
   2   7   4       30.02       31.93      1.93 o 
   3   7   4       85.71       80.96      2.26 o 
   4   7   4      195.98      187.42      4.27 o 
   5   7   4       59.05       56.27      2.72 o 
   6   7   4       53.32       52.50      2.91 o 
   7   7   4        0.39       -0.33      1.17 o 
  -7   8   4        1.80        0.16      1.51 o 
  -6   8   4        9.65       10.98      2.02 o 
  -5   8   4        9.97        9.36      1.47 o 
  -4   8   4      128.24      122.85      6.73 o 
  -3   8   4      287.97      272.74      4.54 o 
  -2   8   4      298.27      295.30      4.52 o 
  -1   8   4      289.28      270.10      3.71 o 
   0   8   4     1549.31     1514.55     16.11 o 
   1   8   4      287.28      266.14      3.39 o 
   2   8   4      292.44      282.57      4.15 o 
   3   8   4      286.81      271.82      4.60 o 
   4   8   4      128.21      118.29      3.45 o 
   5   8   4        9.96       10.38      1.51 o 
   6   8   4        9.59       11.58      1.73 o 
   7   8   4        1.80        1.02      1.43 o 
  -6   9   4        1.80        0.94      1.35 o 
  -5   9   4       33.37       39.09      2.49 o 
  -4   9   4       38.11       34.35      2.28 o 
  -3   9   4      115.79      117.01      2.81 o 
  -2   9   4       75.22       71.26      2.56 o 
  -1   9   4      322.81      302.94      4.64 o 
   0   9   4        7.75       16.49      1.23 o 
   1   9   4      320.38      300.96      4.50 o 
   2   9   4       75.05       69.57      1.68 o 
   3   9   4      115.39      114.94      2.88 o 
   4   9   4       38.42       33.78      2.15 o 
   5   9   4       32.66       34.42      2.40 o 
   6   9   4        1.78       -0.31      1.28 o 
  -6  10   4        2.27        4.51      1.65 o 
  -5  10   4        8.38       12.94      1.78 o 
  -4  10   4       86.96       85.25      2.66 o 
  -3  10   4       89.57      100.52      4.53 o 
  -2  10   4      158.68      149.27      3.63 o 
  -1  10   4      113.03      116.89      3.15 o 
   0  10   4      860.92      793.67      9.16 o 
   1  10   4      117.17      119.81      2.46 o 
   2  10   4      155.12      142.49      2.85 o 
   3  10   4       89.02       97.46      2.77 o 
   4  10   4       86.45       80.81      3.03 o 
   5  10   4        8.05        7.43      1.64 o 
   6  10   4        2.29        2.96      1.51 o 
  -6  11   4       21.36       23.73      2.87 o 
  -5  11   4       12.48       13.96      2.23 o 
  -4  11   4      147.76      148.05      4.19 o 
  -3  11   4       18.42       20.90      1.78 o 
  -2  11   4       24.54       24.93      1.83 o 
  -1  11   4      102.95      102.68      3.04 o 
   0  11   4        0.25        4.00      1.10 o 
   1  11   4      104.02      102.03      2.70 o 
   2  11   4       24.00       23.51      1.82 o 
   3  11   4       18.46       16.24      1.31 o 
   4  11   4      149.44      146.83      3.73 o 
   5  11   4       12.53       14.33      1.86 o 
   6  11   4       21.41       21.86      2.39 o 
  -5  12   4       17.47       25.29      2.72 o 
  -4  12   4       19.26       14.93      1.82 o 
  -3  12   4       85.40       88.81      3.18 o 
  -2  12   4       82.99       84.05      3.54 o 
  -1  12   4       58.23       58.07      2.25 o 
   0  12   4        8.36       10.55      1.31 o 
   1  12   4       60.50       65.06      2.49 o 
   2  12   4       80.58       84.51      2.97 o 
   3  12   4       84.44       89.11      2.57 o 
   4  12   4       19.31       19.81      2.20 o 
   5  12   4       17.70       16.70      2.07 o 
  -5  13   4       38.26       42.32      3.52 o 
  -4  13   4        0.84       -0.43      1.31 o 
  -3  13   4       32.62       33.78      2.39 o 
  -2  13   4        9.02        7.13      1.40 o 
  -1  13   4       27.92       23.02      1.89 o 
   0  13   4      100.37       95.23      3.21 o 
   1  13   4       28.36       24.42      1.68 o 
   2  13   4        9.16        8.29      1.26 o 
   3  13   4       33.51       37.48      2.23 o 
   4  13   4        0.81        0.23      1.03 o 
   5  13   4       39.90       39.20      2.56 o 
  -4  14   4       15.80       19.57      1.95 o 
  -3  14   4       11.88       12.73      1.92 o 
  -2  14   4      105.48      101.61      3.59 o 
  -1  14   4       14.84       11.47      2.51 o 
   0  14   4      166.05      167.83      4.46 o 
   1  14   4       14.08       14.62      2.17 o 
   2  14   4      106.19      104.83      3.23 o 
   3  14   4       11.76       14.32      1.67 o 
   4  14   4       16.71       18.50      1.93 o 
  -3  15   4       37.11       41.89      2.91 o 
  -2  15   4       35.25       30.92      3.16 o 
  -1  15   4       16.23       16.40      1.90 o 
   0  15   4        0.43        4.09      1.38 o 
   1  15   4       16.34       14.81      1.88 o 
   2  15   4       35.65       31.05      2.47 o 
   3  15   4       37.46       35.34      2.40 o 
  -2  16   4        5.87        7.14      1.75 o 
  -1  16   4       45.38       42.00      2.79 o 
   0  16   4       25.35       21.76      2.20 o 
   1  16   4       45.01       47.35      3.03 o 
   2  16   4        6.17        7.62      1.79 o 
   0  17   4        6.00        5.01      1.70 o 
   1   0   5     3154.02     3260.70     30.36 o 
   2   0   5      380.47      363.11      4.67 o 
   3   0   5        2.71        3.65      0.63 o 
   4   0   5      488.06      450.51      6.31 o 
   5   0   5       55.49       55.41      2.08 o 
   6   0   5       49.23       53.22      2.33 o 
   7   0   5        2.87        1.95      1.13 o 
  -7   1   5       13.58       10.93      1.49 o 
  -6   1   5        5.39        3.42      1.05 o 
  -5   1   5       24.35       22.79      1.36 o 
  -4   1   5      218.43      212.60      3.36 o 
  -3   1   5      629.45      629.12      8.81 o 
  -2   1   5       23.15       37.92      1.10 o 
  -1   1   5     1759.11     1729.99     13.70 o 
   0   1   5     3559.68     3615.88     28.08 o 
   1   1   5     1787.62     1757.60     16.42 o 
   2   1   5       22.58       38.77      1.69 o 
   3   1   5      639.57      624.88      8.83 o 
   4   1   5      216.06      216.89      4.19 o 
   5   1   5       25.03       27.52      1.81 o 
   6   1   5        5.18        3.82      1.06 o 
   7   1   5       13.67       12.13      1.54 o 
  -7   2   5       61.38       65.09      2.86 o 
  -6   2   5       22.03       20.78      1.59 o 
  -5   2   5      171.00      162.23      3.38 o 
  -4   2   5       97.46       95.74      3.39 o 
  -3   2   5      645.09      664.67      9.30 o 
  -2   2   5      304.07      288.16      5.34 o 
  -1   2   5     2112.26     2308.53     19.00 o 
   0   2   5      539.73      530.62      4.67 o 
   1   2   5     2107.22     2292.35     20.15 o 
   2   2   5      306.00      287.72      4.37 o 
   3   2   5      642.10      673.61      9.40 o 
   4   2   5       98.59       99.74      4.76 o 
   5   2   5      165.15      163.06      3.91 o 
   6   2   5       21.76       19.37      1.75 o 
   7   2   5       60.46       63.20      3.71 o 
  -7   3   5        1.11        1.54      1.14 o 
  -6   3   5       13.05       13.93      1.27 o 
  -5   3   5       35.73       31.92      2.07 o 
  -4   3   5      550.83      555.03      8.39 o 
  -3   3   5      441.64      436.07      6.50 o 
  -2   3   5       87.84       97.86      1.91 o 
  -1   3   5      340.76      394.29      4.46 o 
   0   3   5     1436.27     1457.71     16.03 o 
   1   3   5      351.28      396.49      5.59 o 
   2   3   5       79.88       89.67      2.43 o 
   3   3   5      443.87      439.55      6.65 o 
   4   3   5      550.77      558.95      8.53 o 
   5   3   5       35.46       32.66      1.95 o 
   6   3   5       13.03       12.48      2.55 o 
   7   3   5        1.11        2.84      1.20 o 
  -7   4   5        8.99        9.87      1.68 o 
  -6   4   5        5.83        6.18      1.18 o 
  -5   4   5        1.30        0.31      0.90 o 
  -4   4   5      369.17      342.38      5.82 o 
  -3   4   5       65.60       77.24      2.09 o 
  -2   4   5       61.07       73.04      1.72 o 
  -1   4   5      555.44      622.29      6.31 o 
   0   4   5      300.28      319.36      3.52 o 
   1   4   5      552.80      612.97      6.33 o 
   2   4   5       58.85       71.52      1.83 o 
   3   4   5       64.03       76.74      2.44 o 
   4   4   5      367.44      355.09      6.08 o 
   5   4   5        1.11        1.43      0.87 o 
   6   4   5        5.26        4.62      1.26 o 
   7   4   5        8.96        8.99      1.69 o 
  -7   5   5        1.52        3.01      1.72 o 
  -6   5   5        9.35       10.50      1.34 o 
  -5   5   5        3.77        6.77      1.18 o 
  -4   5   5       91.70       92.28      2.58 o 
  -3   5   5      336.76      317.90      4.65 o 
  -2   5   5      125.32      132.74      2.16 o 
  -1   5   5     1656.86     1687.32     16.30 o 
   0   5   5       26.04       27.64      0.83 o 
   1   5   5     1674.82     1709.28     16.35 o 
   2   5   5      129.20      136.58      2.47 o 
   3   5   5      332.22      325.83      5.43 o 
   4   5   5       92.02       91.23      2.76 o 
   5   5   5        3.70        5.48      1.21 o 
   6   5   5        9.34        9.12      1.32 o 
   7   5   5        1.50        4.29      1.50 o 
  -7   6   5       17.78       18.44      3.26 o 
  -6   6   5       12.76       12.76      1.94 o 
  -5   6   5      146.32      145.65      3.61 o 
  -4   6   5       15.02       15.63      1.17 o 
  -3   6   5       75.67       83.45      2.97 o 
  -2   6   5       82.34       88.07      1.71 o 
  -1   6   5      414.06      413.74      4.57 o 
   0   6   5       21.64       15.64      0.66 o 
   1   6   5      417.46      416.90      4.66 o 
   2   6   5       80.85       89.01      1.82 o 
   3   6   5       77.28       83.35      3.23 o 
   4   6   5       15.66       16.55      1.76 o 
   5   6   5      146.52      141.53      4.35 o 
   6   6   5       12.61       12.80      1.52 o 
   7   6   5       17.56       17.15      2.30 o 
  -7   7   5        0.10        1.08      1.32 o 
  -6   7   5        8.95       13.20      1.98 o 
  -5   7   5       18.01       16.47      1.69 o 
  -4   7   5       85.63       89.70      3.06 o 
  -3   7   5      156.25      153.01      3.06 o 
  -2   7   5      441.83      388.62      5.49 o 
  -1   7   5      110.11      117.35      2.07 o 
   0   7   5      631.91      537.55      6.33 o 
   1   7   5      108.75      113.44      1.93 o 
   2   7   5      440.15      387.83      4.67 o 
   3   7   5      156.83      154.48      3.14 o 
   4   7   5       85.89       91.34      2.90 o 
   5   7   5       18.31       19.45      3.01 o 
   6   7   5        8.87       12.02      1.72 o 
   7   7   5        0.10        1.03      1.41 o 
  -6   8   5        0.51        1.70      1.40 o 
  -5   8   5       79.71       87.15      3.13 o 
  -4   8   5      227.40      222.68      4.75 o 
  -3   8   5        0.60        3.68      0.84 o 
  -2   8   5       62.48       58.00      1.84 o 
  -1   8   5      169.64      191.46      3.15 o 
   0   8   5       63.72       69.45      3.76 o 
   1   8   5      167.70      183.59      3.04 o 
   2   8   5       61.11       56.95      1.69 o 
   3   8   5        0.57        0.54      0.75 o 
   4   8   5      226.89      218.94      4.78 o 
   5   8   5       80.85       86.02      3.48 o 
   6   8   5        0.36        0.87      1.46 o 
  -6   9   5        2.96        3.53      1.57 o 
  -5   9   5       27.66       28.79      2.52 o 
  -4   9   5       63.99       58.39      4.45 o 
  -3   9   5      419.92      403.32      6.12 o 
  -2   9   5      183.04      174.29      3.32 o 
  -1   9   5      207.09      201.71      3.15 o 
   0   9   5       43.63       46.60      1.68 o 
   1   9   5      202.43      199.77      4.36 o 
   2   9   5      183.91      171.83      2.76 o 
   3   9   5      414.31      394.99      6.18 o 
   4   9   5       63.57       55.08      2.67 o 
   5   9   5       27.86       28.21      2.62 o 
   6   9   5        3.05        1.03      1.63 o 
  -6  10   5       10.03       11.01      1.94 o 
  -5  10   5       30.07       28.71      2.22 o 
  -4  10   5       38.20       40.46      2.59 o 
  -3  10   5       47.26       40.97      2.28 o 
  -2  10   5       36.92       37.26      2.03 o 
  -1  10   5       29.19       27.84      1.74 o 
   0  10   5       32.65       40.24      2.02 o 
   1  10   5       28.82       26.75      1.35 o 
   2  10   5       36.49       39.46      1.69 o 
   3  10   5       47.95       43.95      1.68 o 
   4  10   5       38.18       38.04      2.32 o 
   5  10   5       30.85       26.62      2.25 o 
   6  10   5        9.57        9.88      2.08 o 
  -5  11   5        5.04        6.83      1.94 o 
  -4  11   5       61.69       69.57      4.15 o 
  -3  11   5       19.76       19.74      1.87 o 
  -2  11   5      140.09      133.97      3.58 o 
  -1  11   5       35.58       36.51      3.25 o 
   0  11   5      210.04      232.10      4.77 o 
   1  11   5       35.92       35.58      1.94 o 
   2  11   5      140.39      139.27      2.91 o 
   3  11   5       19.89       18.14      1.38 o 
   4  11   5       60.66       59.68      2.44 o 
   5  11   5        5.01        4.72      1.68 o 
   6  11   5        0.42       -2.37      2.37 o 
  -5  12   5       31.23       37.02      3.18 o 
  -4  12   5       51.25       54.76      3.01 o 
  -3  12   5       74.92       73.22      2.95 o 
  -2  12   5        9.54        9.47      1.41 o 
  -1  12   5       45.04       38.89      2.23 o 
   0  12   5        9.44        9.82      1.30 o 
   1  12   5       45.46       41.60      2.44 o 
   2  12   5        9.59        9.46      1.22 o 
   3  12   5       74.70       73.04      2.51 o 
   4  12   5       52.11       56.34      3.05 o 
   5  12   5       31.48       31.76      2.54 o 
  -5  13   5       13.99       20.14      2.73 o 
  -4  13   5        0.44       -0.31      1.30 o 
  -3  13   5      115.66      122.50      4.44 o 
  -2  13   5       43.87       40.56      3.07 o 
  -1  13   5      125.73      127.98      3.86 o 
   0  13   5       12.23       12.82      1.53 o 
   1  13   5      126.58      128.26      3.22 o 
   2  13   5       44.15       38.81      2.13 o 
   3  13   5      116.22      121.16      3.35 o 
   4  13   5        0.49       -1.03      1.03 o 
   5  13   5       14.56       13.44      2.93 o 
  -4  14   5       22.24       23.76      2.42 o 
  -3  14   5       34.43       35.31      2.99 o 
  -2  14   5       56.45       62.19      3.17 o 
  -1  14   5       65.67       63.13      4.15 o 
   0  14   5       35.17       36.26      2.39 o 
   1  14   5       65.91       66.99      4.57 o 
   2  14   5       57.82       59.86      2.73 o 
   3  14   5       34.86       33.58      2.48 o 
   4  14   5       23.33       19.64      2.22 o 
  -3  15   5        3.21        4.51      1.66 o 
  -2  15   5       35.22       37.74      2.68 o 
  -1  15   5       34.28       33.51      2.45 o 
   0  15   5       32.24       34.02      2.47 o 
   1  15   5       34.26       35.10      2.51 o 
   2  15   5       35.14       35.34      2.98 o 
   3  15   5        3.38        3.50      1.49 o 
  -2  16   5       27.39       21.09      3.29 o 
  -1  16   5        0.48        1.87      1.44 o 
   0  16   5        5.59        2.95      1.53 o 
   1  16   5        0.55        1.89      1.61 o 
   2  16   5       26.99       31.99      6.98 o 
   0   0   6        6.37       35.15      2.79 o 
   1   0   6      513.16      616.28      6.20 o 
   2   0   6      446.79      443.95      5.14 o 
   3   0   6        1.70       10.33      1.25 o 
   4   0   6      323.31      291.19      4.57 o 
   5   0   6        3.52        2.34      0.89 o 
   6   0   6      114.75      117.37      4.50 o 
   7   0   6       11.73       10.61      1.48 o 
  -7   1   6       19.99       18.34      1.73 o 
  -6   1   6       19.35       21.73      1.67 o 
  -5   1   6      137.60      132.70      2.76 o 
  -4   1   6      244.65      241.84      3.68 o 
  -3   1   6       96.27       90.21      1.98 o 
  -2   1   6     1223.77     1332.92     15.21 o 
  -1   1   6      965.88      967.05      9.37 o 
   0   1   6      378.46      396.51      5.58 o 
   1   1   6      967.66      967.06      9.38 o 
   2   1   6     1218.17     1319.63     15.24 o 
   3   1   6       99.39       90.46      4.09 o 
   4   1   6      245.63      241.20      4.53 o 
   5   1   6      135.73      124.27      3.33 o 
   6   1   6       18.09       21.29      1.66 o 
   7   1   6       19.47       16.65      1.69 o 
  -7   2   6        2.28        2.39      1.17 o 
  -6   2   6       21.60       22.29      1.63 o 
  -5   2   6       63.40       64.74      2.01 o 
  -4   2   6       68.95       67.18      3.06 o 
  -3   2   6      788.16      775.67     10.52 o 
  -2   2   6     1549.47     1687.03     19.25 o 
  -1   2   6     1388.66     1311.90     12.90 o 
   0   2   6      633.64      684.62     10.34 o 
   1   2   6     1383.85     1295.78     14.96 o 
   2   2   6     1556.27     1710.62     19.32 o 
   3   2   6      787.38      758.24     10.63 o 
   4   2   6       68.34       65.54      2.83 o 
   5   2   6       62.56       61.29      2.50 o 
   6   2   6       21.68       22.69      1.86 o 
   7   2   6        2.25        2.01      1.19 o 
  -7   3   6       10.79       12.38      1.50 o 
  -6   3   6        5.28        5.32      1.01 o 
  -5   3   6       72.55       70.18      2.23 o 
  -4   3   6      230.69      228.63      5.30 o 
  -3   3   6      272.90      245.09      3.77 o 
  -2   3   6      139.16      155.40      2.29 o 
  -1   3   6     1195.52     1266.36     12.32 o 
   0   3   6       64.45      103.92      2.19 o 
   1   3   6     1202.48     1270.49     11.42 o 
   2   3   6      138.28      151.68      2.54 o 
   3   3   6      269.86      239.36      4.22 o 
   4   3   6      223.87      229.22      5.16 o 
   5   3   6       72.69       70.40      2.60 o 
   6   3   6        5.04        7.78      1.36 o 
   7   3   6       10.99       14.31      1.63 o 
  -7   4   6        9.15       12.49      1.61 o 
  -6   4   6        0.26       -0.16      0.92 o 
  -5   4   6       97.17       93.00      2.84 o 
  -4   4   6      487.03      471.40      7.43 o 
  -3   4   6      106.95      107.41      2.22 o 
  -2   4   6        0.52        1.07      0.45 o 
  -1   4   6      550.31      583.85      6.00 o 
   0   4   6     2278.60     2250.64     18.76 o 
   1   4   6      547.51      575.98      6.02 o 
   2   4   6        0.07        0.58      0.40 o 
   3   4   6      107.23      104.11      3.36 o 
   4   4   6      491.73      471.11      7.59 o 
   5   4   6       97.61       86.38      2.55 o 
   6   4   6        0.23        0.82      1.08 o 
   7   4   6        9.02       12.21      1.82 o 
  -7   5   6       19.75       21.62      1.97 o 
  -6   5   6       12.60        9.13      1.53 o 
  -5   5   6       81.11       74.15      2.57 o 
  -4   5   6      206.95      202.26      3.66 o 
  -3   5   6       47.01       49.65      1.56 o 
  -2   5   6       34.34       43.14      1.21 o 
  -1   5   6      522.08      536.53      5.65 o 
   0   5   6      106.26      142.64      3.10 o 
   1   5   6      521.34      530.17      5.67 o 
   2   5   6       35.50       43.20      1.30 o 
   3   5   6       46.30       46.51      1.90 o 
   4   5   6      209.68      206.29      4.31 o 
   5   5   6       82.34       76.30      2.78 o 
   6   5   6       12.45       11.32      1.78 o 
   7   5   6       19.83       25.91      2.96 o 
  -7   6   6        5.06        3.43      1.74 o 
  -6   6   6       10.68       12.62      2.01 o 
  -5   6   6        2.11        2.46      1.11 o 
  -4   6   6       47.86       50.82      1.87 o 
  -3   6   6      566.63      531.70      8.08 o 
  -2   6   6      153.12      144.50      2.36 o 
  -1   6   6      204.13      169.21      2.32 o 
   0   6   6      579.02      597.06      7.11 o 
   1   6   6      207.15      171.32      2.39 o 
   2   6   6      149.25      143.67      2.27 o 
   3   6   6      572.55      530.43      8.13 o 
   4   6   6       47.99       48.74      2.75 o 
   5   6   6        2.02        3.61      1.10 o 
   6   6   6       10.53       10.83      1.45 o 
   7   6   6        5.02        2.74      1.49 o 
  -7   7   6        0.90       -0.13      1.49 o 
  -6   7   6       66.33       75.27      3.47 o 
  -5   7   6        6.89        5.58      1.27 o 
  -4   7   6      118.54      114.33      5.91 o 
  -3   7   6      102.62       97.97      2.13 o 
  -2   7   6       37.12       35.66      1.21 o 
  -1   7   6       59.48       57.28      1.45 o 
   0   7   6       43.95       60.91      3.31 o 
   1   7   6       60.40       55.66      1.30 o 
   2   7   6       39.31       38.02      1.52 o 
   3   7   6      102.17       95.27      2.40 o 
   4   7   6      117.79      113.44      3.25 o 
   5   7   6        6.62        5.39      1.24 o 
   6   7   6       67.18       64.04      3.75 o 
   7   7   6        0.92        1.19      1.36 o 
  -6   8   6        2.36        0.69      1.33 o 
  -5   8   6        8.22        9.81      1.50 o 
  -4   8   6       45.26       49.24      2.42 o 
  -3   8   6       17.53       18.26      1.95 o 
  -2   8   6      223.22      214.06      3.69 o 
  -1   8   6      295.20      279.92      3.91 o 
   0   8   6      281.68      268.09      4.16 o 
   1   8   6      291.25      278.62      4.31 o 
   2   8   6      214.92      208.54      3.45 o 
   3   8   6       16.72       19.51      1.40 o 
   4   8   6       44.62       46.23      2.37 o 
   5   8   6        7.72        7.68      1.41 o 
   6   8   6        2.46        2.71      1.60 o 
  -6   9   6       10.49        8.09      1.76 o 
  -5   9   6       36.78       36.13      2.41 o 
  -4   9   6        4.31        3.82      1.50 o 
  -3   9   6      302.45      293.03      5.85 o 
  -2   9   6       59.63       56.21      1.89 o 
  -1   9   6       74.30       85.03      2.59 o 
   0   9   6       44.05       37.49      2.00 o 
   1   9   6       73.77       80.71      2.20 o 
   2   9   6       58.62       58.80      2.38 o 
   3   9   6      298.88      290.26      4.18 o 
   4   9   6        4.46        2.90      1.13 o 
   5   9   6       36.64       38.47      2.45 o 
   6   9   6       10.40        9.98      2.18 o 
  -6  10   6        7.53        9.37      1.93 o 
  -5  10   6        9.12       11.23      1.72 o 
  -4  10   6       63.35       69.83      2.82 o 
  -3  10   6      201.19      192.85      3.86 o 
  -2  10   6       27.00       30.37      1.86 o 
  -1  10   6      173.22      183.96      3.50 o 
   0  10   6       17.74       17.92      1.25 o 
   1  10   6      174.52      182.55      3.31 o 
   2  10   6       26.88       27.52      1.45 o 
   3  10   6      202.19      188.35      3.81 o 
   4  10   6       64.49       66.28      2.52 o 
   5  10   6        8.77        8.96      1.87 o 
   6  10   6        7.32        9.73      2.04 o 
  -5  11   6        1.53        2.36      1.61 o 
  -4  11   6      129.39      138.32      4.07 o 
  -3  11   6       31.74       29.52      2.06 o 
  -2  11   6       84.80       79.08      2.78 o 
  -1  11   6       55.01       43.82      2.24 o 
   0  11   6      179.20      168.68      3.42 o 
   1  11   6       56.00       45.43      1.79 o 
   2  11   6       85.83       81.95      2.28 o 
   3  11   6       31.21       27.65      1.72 o 
   4  11   6      130.15      135.49      3.57 o 
   5  11   6        1.54        1.62      1.31 o 
  -5  12   6       10.28       13.64      2.92 o 
  -4  12   6       35.72       39.70      2.60 o 
  -3  12   6       39.81       43.36      2.55 o 
  -2  12   6       22.30       18.43      1.72 o 
  -1  12   6      108.11      111.06      4.09 o 
   0  12   6       69.68       66.50      2.69 o 
   1  12   6      107.64      104.38      2.82 o 
   2  12   6       21.39       23.56      1.56 o 
   3  12   6       39.55       41.80      2.12 o 
   4  12   6       35.83       35.75      2.22 o 
   5  12   6       10.28        8.53      1.78 o 
  -4  13   6        3.43        4.97      1.80 o 
  -3  13   6       16.95       18.88      1.97 o 
  -2  13   6        9.54        7.44      1.45 o 
  -1  13   6       88.79       90.82      3.41 o 
   0  13   6       58.15       53.86      2.73 o 
   1  13   6       90.07       89.75      3.15 o 
   2  13   6        9.79       10.19      1.35 o 
   3  13   6       17.47       19.29      1.59 o 
   4  13   6        3.45        4.54      1.31 o 
  -4  14   6       17.14       21.19      2.68 o 
  -3  14   6       38.83       45.34      3.47 o 
  -2  14   6      109.05      107.11      3.67 o 
  -1  14   6        4.49        5.74      1.40 o 
   0  14   6       82.84       93.49      3.34 o 
   1  14   6        4.46        7.71      1.49 o 
   2  14   6      109.70      105.75      3.78 o 
   3  14   6       38.63       41.62      2.75 o 
   4  14   6       17.98       20.38      2.24 o 
  -3  15   6        7.19        4.92      1.91 o 
  -2  15   6       25.99       23.14      2.58 o 
  -1  15   6       31.98       36.31      3.05 o 
   0  15   6        3.35        4.83      1.68 o 
   1  15   6       32.12       30.32      3.14 o 
   2  15   6       26.56       26.05      2.72 o 
   3  15   6        7.38        5.42      1.59 o 
  -2  16   6        0.71        3.43      1.95 o 
  -1  16   6       79.43       74.09      4.19 o 
   0  16   6       10.53        9.72      2.04 o 
   1  16   6       81.12       69.40      4.40 o 
   2  16   6        0.70        1.07      1.71 o 
   1   0   7      635.46      663.07      7.20 o 
   2   0   7      220.39      207.86      2.62 o 
   3   0   7       63.57       65.22      1.58 o 
   4   0   7      563.86      534.94      7.28 o 
   5   0   7        0.67       -0.42      0.77 o 
   6   0   7       45.58       47.21      2.47 o 
   7   0   7        5.41        6.76      1.37 o 
  -7   1   7       15.13       14.06      1.65 o 
  -6   1   7       13.79       14.18      1.43 o 
  -5   1   7       10.26        9.83      1.04 o 
  -4   1   7      146.12      135.54      2.59 o 
  -3   1   7      579.16      580.55      6.31 o 
  -2   1   7      205.26      189.94      2.46 o 
  -1   1   7     1429.78     1455.10     15.02 o 
   0   1   7      207.02      199.88      2.26 o 
   1   1   7     1461.71     1482.29     16.74 o 
   2   1   7      208.51      196.68      2.73 o 
   3   1   7      583.26      587.79      7.57 o 
   4   1   7      144.25      131.37      3.17 o 
   5   1   7        9.95       11.90      1.37 o 
   6   1   7       13.44       12.73      1.39 o 
   7   1   7       15.21       15.41      1.67 o 
  -7   2   7       17.24       21.27      1.84 o 
  -6   2   7       26.56       24.50      1.70 o 
  -5   2   7      144.35      135.36      2.81 o 
  -4   2   7        3.60        4.85      0.90 o 
  -3   2   7      268.62      289.87      4.26 o 
  -2   2   7        4.17        4.40      0.49 o 
  -1   2   7      653.61      687.86      7.51 o 
   0   2   7       11.05       25.29      1.29 o 
   1   2   7      653.72      696.69      8.35 o 
   2   2   7        4.13        5.89      1.07 o 
   3   2   7      263.43      282.22      4.33 o 
   4   2   7        3.82        4.04      1.01 o 
   5   2   7      145.83      134.09      3.49 o 
   6   2   7       26.18       25.37      1.75 o 
   7   2   7       16.39       20.94      1.84 o 
  -7   3   7        2.03        2.51      1.21 o 
  -6   3   7        7.36        5.79      1.06 o 
  -5   3   7      103.25       90.53      2.53 o 
  -4   3   7      306.71      290.68      4.69 o 
  -3   3   7      316.45      293.83      4.36 o 
  -2   3   7      980.85      962.78     11.49 o 
  -1   3   7      800.99      835.96      7.69 o 
   0   3   7     1158.00     1135.44     11.27 o 
   1   3   7      786.36      822.86      8.25 o 
   2   3   7      984.08      973.53     10.58 o 
   3   3   7      319.79      296.42      4.44 o 
   4   3   7      307.66      297.24      5.36 o 
   5   3   7      103.88       95.21      2.95 o 
   6   3   7        7.28        4.52      1.30 o 
   7   3   7        2.00        2.13      1.21 o 
  -7   4   7        5.52        5.44      1.27 o 
  -6   4   7        7.54        9.07      1.26 o 
  -5   4   7        2.61        2.19      0.91 o 
  -4   4   7      411.70      417.46      6.10 o 
  -3   4   7      189.02      202.97      3.40 o 
  -2   4   7      350.90      349.82      5.27 o 
  -1   4   7      961.24      989.20      9.80 o 
   0   4   7      598.99      695.13      8.59 o 
   1   4   7      966.75      988.99      9.81 o 
   2   4   7      354.03      352.92      4.48 o 
   3   4   7      187.87      206.79      3.50 o 
   4   4   7      412.39      420.17      7.97 o 
   5   4   7        2.56        2.45      1.19 o 
   6   4   7        7.96        6.53      1.35 o 
   7   4   7        5.39        3.11      2.16 o 
  -7   5   7        0.77        3.50      1.32 o 
  -6   5   7        8.72       11.89      1.44 o 
  -5   5   7        7.34        7.48      1.09 o 
  -4   5   7        0.62        0.86      0.76 o 
  -3   5   7      375.08      346.85      5.09 o 
  -2   5   7       32.13       34.58      1.14 o 
  -1   5   7     1195.07     1168.30     11.47 o 
   0   5   7       21.69       17.49      0.73 o 
   1   5   7     1188.14     1154.77     11.49 o 
   2   5   7       34.04       35.70      1.12 o 
   3   5   7      374.23      343.29      5.14 o 
   4   5   7        0.72        0.92      1.07 o 
   5   5   7        7.97        5.47      1.25 o 
   6   5   7        8.57        8.66      1.44 o 
   7   5   7        0.78        4.22      1.48 o 
  -7   6   7       31.52       31.45      3.25 o 
  -6   6   7        4.30        5.27      1.42 o 
  -5   6   7      131.89      131.22      3.66 o 
  -4   6   7       93.26       92.45      2.34 o 
  -3   6   7       62.64       70.32      1.96 o 
  -2   6   7       55.23       44.13      1.30 o 
  -1   6   7      262.29      281.47      3.42 o 
   0   6   7       90.21      123.98      2.30 o 
   1   6   7      263.97      281.02      3.47 o 
   2   6   7       56.07       40.29      1.25 o 
   3   6   7       64.46       71.25      2.10 o 
   4   6   7       95.11       90.96      2.81 o 
   5   6   7      132.61      130.55      3.63 o 
   6   6   7        4.47        3.67      1.28 o 
   7   6   7       31.37       30.11      2.48 o 
  -6   7   7        2.76        1.86      2.11 o 
  -5   7   7       21.90       23.02      1.90 o 
  -4   7   7       37.80       37.43      2.09 o 
  -3   7   7        9.97        9.60      0.88 o 
  -2   7   7      297.98      287.39      3.97 o 
  -1   7   7       14.21       12.75      0.70 o 
   0   7   7      453.42      409.34      5.18 o 
   1   7   7       13.47       10.94      0.98 o 
   2   7   7      303.89      287.43      3.77 o 
   3   7   7        9.40        8.67      0.90 o 
   4   7   7       38.93       32.26      1.99 o 
   5   7   7       22.19       20.42      2.12 o 
   6   7   7        2.67        3.43      1.59 o 
  -6   8   7        6.90        6.27      1.88 o 
  -5   8   7       64.15       67.00      3.03 o 
  -4   8   7      148.86      147.91      3.79 o 
  -3   8   7       79.66       80.55      2.28 o 
  -2   8   7      277.51      286.54      4.50 o 
  -1   8   7      205.20      182.87      2.95 o 
   0   8   7       16.61       23.40      1.09 o 
   1   8   7      206.46      182.31      2.71 o 
   2   8   7      274.37      277.20      3.79 o 
   3   8   7       78.42       77.78      1.92 o 
   4   8   7      147.64      148.23      3.40 o 
   5   8   7       64.73       58.20      3.39 o 
   6   8   7        6.91        4.89      1.68 o 
  -6   9   7        0.58        1.04      1.70 o 
  -5   9   7        5.77        4.84      1.44 o 
  -4   9   7       17.95       18.02      1.65 o 
  -3   9   7      123.87      123.39      2.90 o 
  -2   9   7       13.10       13.50      1.15 o 
  -1   9   7      105.16       96.47      2.11 o 
   0   9   7      217.40      218.82      3.79 o 
   1   9   7      106.89       95.24      3.28 o 
   2   9   7       13.18       13.96      1.07 o 
   3   9   7      120.35      115.15      2.44 o 
   4   9   7       17.63       16.87      1.47 o 
   5   9   7        6.05        6.01      1.38 o 
   6   9   7        0.54        1.45      1.56 o 
  -6  10   7       27.73       31.99      3.09 o 
  -5  10   7       15.48       14.24      2.14 o 
  -4  10   7       63.88       59.20      2.76 o 
  -3  10   7        9.05       11.91      1.25 o 
  -2  10   7       64.95       65.54      2.48 o 
  -1  10   7      267.73      238.89      3.74 o 
   0  10   7       31.02       27.82      1.51 o 
   1  10   7      266.63      240.33      3.84 o 
   2  10   7       63.20       62.10      1.94 o 
   3  10   7        9.69       10.18      1.11 o 
   4  10   7       62.50       59.39      2.54 o 
   5  10   7       15.25       15.67      1.63 o 
   6  10   7       27.32       29.16      2.49 o 
  -5  11   7       15.01       18.77      3.03 o 
  -4  11   7       53.81       57.53      3.47 o 
  -3  11   7       12.12       13.90      2.13 o 
  -2  11   7       97.24      101.30      3.09 o 
  -1  11   7       12.36       10.96      1.31 o 
   0  11   7      417.10      431.94      7.09 o 
   1  11   7       12.47       10.18      1.56 o 
   2  11   7       95.29       95.43      2.46 o 
   3  11   7       11.95       14.39      1.42 o 
   4  11   7       53.47       55.53      2.94 o 
   5  11   7       14.95       13.37      2.99 o 
  -5  12   7        7.64       10.37      2.84 o 
  -4  12   7       24.46       27.11      2.64 o 
  -3  12   7       55.41       57.97      2.90 o 
  -2  12   7        3.61        4.52      1.43 o 
  -1  12   7       10.58        9.61      1.35 o 
   0  12   7       35.02       41.37      2.55 o 
   1  12   7       10.43       11.39      1.40 o 
   2  12   7        3.96        5.48      1.09 o 
   3  12   7       55.41       55.49      2.54 o 
   4  12   7       24.56       26.35      2.21 o 
   5  12   7        7.45        7.22      1.73 o 
  -4  13   7        7.02        9.96      2.01 o 
  -3  13   7      103.50      102.53      4.19 o 
  -2  13   7       11.96       10.19      1.54 o 
  -1  13   7       51.00       54.11      3.19 o 
   0  13   7        2.35        2.49      1.27 o 
   1  13   7       52.56       60.51      7.38 o 
   2  13   7       12.04       10.90      1.32 o 
   3  13   7      104.03      107.78      3.27 o 
   4  13   7        7.29        8.46      1.52 o 
  -4  14   7       14.73       17.94      3.11 o 
  -3  14   7       22.41       23.36      2.64 o 
  -2  14   7       43.53       48.38      3.31 o 
  -1  14   7       57.77       53.96      3.39 o 
   0  14   7       35.44       34.10      2.72 o 
   1  14   7       58.00       60.67      3.89 o 
   2  14   7       43.63       44.48      2.71 o 
   3  14   7       22.81       20.98      3.11 o 
   4  14   7       14.44       16.51      1.88 o 
  -3  15   7        0.57        1.22      2.00 o 
  -2  15   7       49.22       52.55      6.04 o 
  -1  15   7       57.38       60.42      3.67 o 
   0  15   7      102.12      102.07      4.23 o 
   1  15   7       57.55       53.19      3.51 o 
   2  15   7       51.12       50.61      3.49 o 
   3  15   7        0.56        0.46      1.40 o 
  -2  16   7        6.34        4.54      3.09 o 
  -1  16   7        4.42        6.24      1.88 o 
   0  16   7        3.79        3.04      1.63 o 
   1  16   7        4.64        4.32      1.73 o 
   2  16   7        6.39        5.98      3.30 o 
   0   0   8      924.60      848.74     16.48 o 
   1   0   8       11.95       19.16      1.84 o 
   2   0   8       11.52        9.08      0.58 o 
   3   0   8       36.93       39.67      1.31 o 
   4   0   8      437.09      453.57      5.92 o 
   5   0   8        1.51        2.09      0.90 o 
   6   0   8        2.13        3.75      1.11 o 
   7   0   8        5.23        3.01      1.42 o 
  -7   1   8       16.93       18.20      3.14 o 
  -6   1   8        5.46        5.42      1.16 o 
  -5   1   8      107.43      105.74      2.56 o 
  -4   1   8      467.50      444.15      5.39 o 
  -3   1   8      107.85      109.20      2.02 o 
  -2   1   8      678.36      682.98      6.96 o 
  -1   1   8      469.24      482.43      5.46 o 
   0   1   8       30.06       32.57      1.13 o 
   1   1   8      468.93      490.79      6.10 o 
   2   1   8      677.01      663.56      7.55 o 
   3   1   8      104.47      108.97      2.31 o 
   4   1   8      471.05      449.79      6.47 o 
   5   1   8      105.99      100.75      2.66 o 
   6   1   8        5.09        3.50      1.09 o 
   7   1   8       16.61       16.36      1.92 o 
  -7   2   8        5.70        6.07      1.40 o 
  -6   2   8       49.22       49.04      2.21 o 
  -5   2   8       10.75       10.57      0.98 o 
  -4   2   8        9.78       13.44      1.35 o 
  -3   2   8      486.92      465.60      6.24 o 
  -2   2   8       13.93       12.40      0.75 o 
  -1   2   8      379.52      364.40      4.86 o 
   0   2   8       49.55       54.31      3.51 o 
   1   2   8      393.73      382.23      5.42 o 
   2   2   8       14.47       13.74      1.02 o 
   3   2   8      484.95      458.71      6.30 o 
   4   2   8        9.68       12.84      1.18 o 
   5   2   8       10.56       10.26      1.29 o 
   6   2   8       48.81       47.32      2.73 o 
   7   2   8        5.69        5.62      1.50 o 
  -7   3   8       22.78       22.67      1.93 o 
  -6   3   8       17.81       18.07      1.34 o 
  -5   3   8       12.79       11.65      1.13 o 
  -4   3   8      184.05      173.39      3.32 o 
  -3   3   8      200.96      205.42      3.15 o 
  -2   3   8      225.75      229.04      3.38 o 
  -1   3   8       58.14       70.52      1.27 o 
   0   3   8      344.58      355.13      5.24 o 
   1   3   8       57.81       72.44      1.49 o 
   2   3   8      227.86      218.62      3.11 o 
   3   3   8      205.02      210.27      4.02 o 
   4   3   8      182.69      172.70      3.43 o 
   5   3   8       12.51       14.81      1.49 o 
   6   3   8       17.43       17.46      1.74 o 
   7   3   8       23.17       22.63      1.94 o 
  -7   4   8        5.13        5.89      1.64 o 
  -6   4   8        8.44        6.83      1.05 o 
  -5   4   8        0.58        0.70      0.87 o 
  -4   4   8      256.77      237.80      4.12 o 
  -3   4   8       84.59       80.82      1.83 o 
  -2   4   8      366.14      342.15      4.74 o 
  -1   4   8      548.15      557.14      6.32 o 
   0   4   8     2317.33     2255.50     20.08 o 
   1   4   8      553.89      560.14      8.91 o 
   2   4   8      365.57      341.61      4.42 o 
   3   4   8       85.82       84.53      1.96 o 
   4   4   8      259.13      244.83      4.26 o 
   5   4   8        0.49       -0.13      0.91 o 
   6   4   8        8.62        7.86      1.40 o 
   7   4   8        5.13        3.57      1.47 o 
  -7   5   8       12.94       10.92      1.84 o 
  -6   5   8        5.27        4.67      1.23 o 
  -5   5   8       24.45       24.26      1.86 o 
  -4   5   8       50.47       53.32      2.25 o 
  -3   5   8      261.93      257.71      4.16 o 
  -2   5   8       72.90       83.04      1.70 o 
  -1   5   8       44.78       45.72      1.13 o 
   0   5   8      388.38      392.07      4.39 o 
   1   5   8       46.08       48.26      1.16 o 
   2   5   8       74.23       86.30      1.67 o 
   3   5   8      266.35      261.95      3.92 o 
   4   5   8       52.25       53.89      3.17 o 
   5   5   8       24.74       28.47      1.97 o 
   6   5   8        5.46        3.82      1.31 o 
   7   5   8       13.52       16.34      2.36 o 
  -7   6   8        1.41        2.58      1.46 o 
  -6   6   8       14.03       14.69      2.18 o 
  -5   6   8        1.65        0.23      1.09 o 
  -4   6   8        7.41        8.33      1.03 o 
  -3   6   8      218.04      216.27      3.71 o 
  -2   6   8      559.24      534.80      6.40 o 
  -1   6   8      260.31      233.23      3.01 o 
   0   6   8      131.42      138.39      2.67 o 
   1   6   8      262.43      232.56      3.05 o 
   2   6   8      560.37      537.09      6.05 o 
   3   6   8      219.95      211.48      3.50 o 
   4   6   8        8.01        6.97      1.12 o 
   5   6   8        1.67        1.19      1.42 o 
   6   6   8       13.93       13.27      1.74 o 
   7   6   8        1.43        2.85      1.68 o 
  -6   7   8       41.29       41.22      3.22 o 
  -5   7   8        3.91        2.46      1.38 o 
  -4   7   8       90.67       92.21      2.89 o 
  -3   7   8      134.03      132.20      3.07 o 
  -2   7   8      124.51      115.38      2.67 o 
  -1   7   8      165.45      162.32      2.40 o 
   0   7   8      185.74      182.57      2.93 o 
   1   7   8      166.82      162.68      2.46 o 
   2   7   8      127.65      118.92      2.62 o 
   3   7   8      133.37      124.52      2.59 o 
   4   7   8       90.25       88.73      2.91 o 
   5   7   8        3.77        3.82      1.17 o 
   6   7   8       41.25       37.58      2.73 o 
  -6   8   8        3.35        2.63      1.74 o 
  -5   8   8        4.53        5.09      1.33 o 
  -4   8   8       37.57       37.37      2.50 o 
  -3   8   8       28.44       35.43      2.34 o 
  -2   8   8       17.59       19.92      1.26 o 
  -1   8   8       50.51       49.77      1.60 o 
   0   8   8     1682.75     1559.98     16.73 o 
   1   8   8       54.00       53.05      1.46 o 
   2   8   8       17.41       18.26      1.03 o 
   3   8   8       28.86       31.33      1.51 o 
   4   8   8       36.71       32.44      1.87 o 
   5   8   8        4.82        5.36      1.28 o 
   6   8   8        3.46        2.19      1.33 o 
  -6   9   8        5.30        7.68      2.41 o 
  -5   9   8       69.20       73.20      3.74 o 
  -4   9   8        6.90        4.79      1.41 o 
  -3   9   8       37.46       39.94      2.30 o 
  -2   9   8      114.38      113.92      2.67 o 
  -1   9   8       45.82       50.42      1.76 o 
   0   9   8      284.51      259.12      4.36 o 
   1   9   8       45.22       49.00      1.83 o 
   2   9   8      112.96      107.27      2.44 o 
   3   9   8       35.01       36.21      2.16 o 
   4   9   8        6.73        5.02      1.11 o 
   5   9   8       68.69       69.02      2.96 o 
   6   9   8        5.24        4.76      1.68 o 
  -5  10   8        7.90       14.01      2.13 o 
  -4  10   8       22.01       24.01      3.71 o 
  -3  10   8       67.48       67.86      2.32 o 
  -2  10   8       45.32       49.50      2.59 o 
  -1  10   8      162.34      157.10      2.90 o 
   0  10   8       59.73       64.14      2.12 o 
   1  10   8      159.35      150.69      2.93 o 
   2  10   8       47.25       51.36      2.97 o 
   3  10   8       67.12       62.64      2.48 o 
   4  10   8       21.56       22.46      2.73 o 
   5  10   8        7.64        5.90      1.32 o 
   6  10   8       12.78       11.14      3.92 o 
  -5  11   8        8.93        5.26      3.20 o 
  -4  11   8      100.59      103.23      5.31 o 
  -3  11   8        7.37        7.64      2.17 o 
  -2  11   8      118.02      113.14      3.91 o 
  -1  11   8        1.91        1.46      1.05 o 
   0  11   8       76.95       72.07      2.48 o 
   1  11   8        1.86        2.66      0.97 o 
   2  11   8      118.21      125.42      3.12 o 
   3  11   8        7.07        5.98      1.17 o 
   4  11   8       99.54       98.56      3.51 o 
   5  11   8        8.78        6.58      1.60 o 
  -5  12   8       18.80       27.85      5.05 o 
  -4  12   8       38.22       48.66      7.58 o 
  -3  12   8       35.92       47.32      3.11 o 
  -2  12   8       14.77       15.61      1.86 o 
  -1  12   8      105.01       98.12      3.65 o 
   0  12   8       61.83       66.43      3.13 o 
   1  12   8      104.89      106.58      3.23 o 
   2  12   8       14.90       12.08      1.36 o 
   3  12   8       36.73       41.73      3.10 o 
   4  12   8       38.72       42.45      2.77 o 
   5  12   8       18.71       15.37      2.04 o 
  -4  13   8       12.33       15.23      2.73 o 
  -3  13   8       38.21       43.79      4.66 o 
  -2  13   8        9.49       12.99      1.94 o 
  -1  13   8       58.99       68.58      4.31 o 
   0  13   8        3.47        1.78      1.44 o 
   1  13   8       59.62       59.45      3.39 o 
   2  13   8        9.67        9.27      1.30 o 
   3  13   8       37.67       41.92      2.38 o 
   4  13   8       12.42       13.34      1.85 o 
  -3  14   8        1.77        2.00      1.85 o 
  -2  14   8       92.91       96.25      7.12 o 
  -1  14   8        9.29        7.00      2.33 o 
   0  14   8       38.71       42.42      3.01 o 
   1  14   8        9.88        9.96      1.77 o 
   2  14   8       92.80      100.82      4.02 o 
   3  14   8        1.73        2.19      1.20 o 
  -2  15   8        3.87        3.26      2.00 o 
  -1  15   8        2.87        3.88      2.04 o 
   0  15   8        0.16        1.70      1.91 o 
   1  15   8        2.87        0.59      1.49 o 
   2  15   8        3.90        3.97      2.15 o 
   3  15   8        0.27        0.21      2.58 o 
  -1  16   8       45.46       41.11      4.05 o 
   0  16   8        3.50        4.19      2.17 o 
   1  16   8       47.10       42.27      5.88 o 
   1   0   9       73.34      103.45      1.59 o 
   2   0   9        2.28        7.37      0.57 o 
   3   0   9       72.38       74.97      1.48 o 
   4   0   9      377.43      383.79      5.23 o 
   5   0   9        6.96        8.08      1.03 o 
   6   0   9       78.21       82.80      2.77 o 
   7   0   9        4.15        3.70      1.45 o 
  -7   1   9        2.84        3.05      1.45 o 
  -6   1   9       59.51       62.32      2.57 o 
  -5   1   9       17.70       18.58      1.32 o 
  -4   1   9       49.73       43.55      1.60 o 
  -3   1   9      265.63      247.30      3.07 o 
  -2   1   9       69.83       70.50      1.39 o 
  -1   1   9        8.18       16.17      1.49 o 
   0   1   9      127.64      112.49      2.02 o 
   1   1   9        6.19       12.82      1.01 o 
   2   1   9       73.94       71.49      1.49 o 
   3   1   9      264.98      253.00      3.65 o 
   4   1   9       47.57       36.55      1.69 o 
   5   1   9       16.87       17.47      1.32 o 
   6   1   9       59.63       66.67      2.49 o 
   7   1   9        2.75        4.66      1.52 o 
  -7   2   9       26.70       31.23      2.44 o 
  -6   2   9        1.24        0.96      1.00 o 
  -5   2   9      170.87      157.40      2.88 o 
  -4   2   9       24.92       22.42      1.15 o 
  -3   2   9      187.33      188.40      2.73 o 
  -2   2   9       67.65       65.64      1.52 o 
  -1   2   9     1027.20     1083.68     12.66 o 
   0   2   9       96.82      108.20      1.54 o 
   1   2   9     1026.14     1070.95     14.12 o 
   2   2   9       66.29       64.03      1.43 o 
   3   2   9      190.03      188.84      3.05 o 
   4   2   9       24.28       20.86      1.36 o 
   5   2   9      171.35      158.94      3.52 o 
   6   2   9        1.16        2.67      1.01 o 
   7   2   9       26.24       30.10      2.46 o 
  -7   3   9       18.36       22.75      2.59 o 
  -6   3   9        6.90        3.64      1.06 o 
  -5   3   9       20.19       22.54      1.40 o 
  -4   3   9        7.06       10.47      1.31 o 
  -3   3   9      256.53      243.25      3.52 o 
  -2   3   9      193.11      180.79      3.18 o 
  -1   3   9      385.23      366.61      4.97 o 
   0   3   9     1879.22     1812.29     19.01 o 
   1   3   9      381.47      366.88      5.52 o 
   2   3   9      195.36      186.65      3.78 o 
   3   3   9      254.68      237.61      3.61 o 
   4   3   9        6.08        8.17      1.15 o 
   5   3   9       20.26       20.68      1.52 o 
   6   3   9        6.99        8.35      1.33 o 
   7   3   9       18.19       18.04      2.09 o 
  -7   4   9       10.60       13.14      2.18 o 
  -6   4   9       25.70       27.00      1.80 o 
  -5   4   9        2.04        1.14      0.87 o 
  -4   4   9      158.30      162.53      2.98 o 
  -3   4   9       42.38       48.28      1.68 o 
  -2   4   9      128.37      136.65      2.49 o 
  -1   4   9      132.17      128.39      2.45 o 
   0   4   9       39.35       64.27      4.09 o 
   1   4   9      134.48      133.56      3.35 o 
   2   4   9      132.23      138.27      2.33 o 
   3   4   9       42.40       50.62      1.63 o 
   4   4   9      156.66      162.25      3.38 o 
   5   4   9        1.89        1.20      0.87 o 
   6   4   9       26.43       30.09      2.00 o 
   7   4   9       10.57       12.90      1.94 o 
  -7   5   9        2.27        3.47      1.98 o 
  -6   5   9        1.76        1.52      1.23 o 
  -5   5   9        9.69        8.85      1.61 o 
  -4   5   9       19.82       19.62      2.58 o 
  -3   5   9      555.05      521.90      7.08 o 
  -2   5   9      101.67       93.94      1.85 o 
  -1   5   9      960.68      948.68      9.56 o 
   0   5   9       58.80       46.94      1.20 o 
   1   5   9      963.65      943.07     10.29 o 
   2   5   9      102.62       92.44      1.92 o 
   3   5   9      559.86      521.50      6.61 o 
   4   5   9       19.45       17.59      1.38 o 
   5   5   9        9.20        7.35      1.16 o 
   6   5   9        1.77        3.49      1.28 o 
   7   5   9        2.29        2.71      1.47 o 
  -6   6   9        9.96       13.50      2.58 o 
  -5   6   9       37.91       43.07      2.41 o 
  -4   6   9        7.78        7.51      1.16 o 
  -3   6   9       31.84       35.41      1.74 o 
  -2   6   9      510.51      476.88      5.85 o 
  -1   6   9      129.64      135.20      2.11 o 
   0   6   9       10.05        4.17      0.53 o 
   1   6   9      130.26      135.53      2.30 o 
   2   6   9      515.06      477.68      5.53 o 
   3   6   9       34.00       35.88      2.10 o 
   4   6   9        7.48        4.85      0.99 o 
   5   6   9       38.52       38.64      2.33 o 
   6   6   9       10.19        7.69      1.57 o 
  -6   7   9        1.14        3.80      3.15 o 
  -5   7   9       23.24       29.74      2.48 o 
  -4   7   9       47.52       46.21      2.97 o 
  -3   7   9       62.79       62.48      2.25 o 
  -2   7   9      152.12      147.77      2.57 o 
  -1   7   9      106.05       95.12      2.09 o 
   0   7   9      702.42      647.63      6.99 o 
   1   7   9      104.64       90.16      1.92 o 
   2   7   9      153.86      152.57      2.51 o 
   3   7   9       61.45       57.21      2.64 o 
   4   7   9       47.75       42.04      2.06 o 
   5   7   9       23.57       26.91      1.87 o 
   6   7   9        1.19        1.02      1.29 o 
  -6   8   9       18.05       20.54      5.26 o 
  -5   8   9        4.22        5.08      1.59 o 
  -4   8   9       38.65       40.22      2.60 o 
  -3   8   9      221.21      208.09      4.36 o 
  -2   8   9       59.91       55.18      2.07 o 
  -1   8   9      201.92      188.35      3.07 o 
   0   8   9       41.45       52.80      3.11 o 
   1   8   9      201.74      183.74      4.67 o 
   2   8   9       57.86       56.50      2.54 o 
   3   8   9      220.07      208.01      4.03 o 
   4   8   9       38.30       40.18      2.31 o 
   5   8   9        4.20        5.37      1.23 o 
   6   8   9       17.75       19.70      1.87 o 
  -6   9   9        0.33        2.38      2.37 o 
  -5   9   9        1.17        1.54      1.82 o 
  -4   9   9        0.65       -0.03      1.49 o 
  -3   9   9      127.57      122.60      3.36 o 
  -2   9   9       17.16       17.90      1.47 o 
  -1   9   9      438.85      424.40      5.63 o 
   0   9   9       37.48       39.25      1.76 o 
   1   9   9      443.55      429.22      7.02 o 
   2   9   9       16.85       12.15      1.01 o 
   3   9   9      128.57      125.17      2.78 o 
   4   9   9        0.59        0.33      0.89 o 
   5   9   9        0.99        0.61      1.07 o 
   6   9   9        0.30        0.35      1.15 o 
  -5  10   9       45.76       49.81      4.74 o 
  -4  10   9       45.74       50.78      3.12 o 
  -3  10   9       15.37       17.05      1.61 o 
  -2  10   9       16.64       18.00      2.38 o 
  -1  10   9       54.68       57.83      2.01 o 
   0  10   9        1.43        2.20      0.87 o 
   1  10   9       55.03       61.79      2.34 o 
   2  10   9       17.69       16.78      1.40 o 
   3  10   9       15.13       16.45      1.45 o 
   4  10   9       44.99       46.52      2.68 o 
   5  10   9       45.13       45.46      2.83 o 
  -5  11   9       23.65       23.29      3.20 o 
  -4  11   9       43.18       43.01      5.26 o 
  -3  11   9       15.98       14.60      1.86 o 
  -2  11   9       96.09       99.43      3.61 o 
  -1  11   9       14.24       15.42      1.29 o 
   0  11   9      280.11      269.56      5.27 o 
   1  11   9       14.35       11.48      1.36 o 
   2  11   9       97.11      101.22      2.91 o 
   3  11   9       15.95       14.20      1.49 o 
   4  11   9       43.55       41.40      2.77 o 
   5  11   9       23.80       23.98      2.27 o 
  -4  12   9       16.07       18.88      4.02 o 
  -3  12   9       48.43       45.86      3.87 o 
  -2  12   9        4.21        1.99      1.81 o 
  -1  12   9        6.17        5.97      1.46 o 
   0  12   9        0.98        1.51      1.00 o 
   1  12   9        5.96        5.00      1.17 o 
   2  12   9        4.26        4.44      1.06 o 
   3  12   9       47.92       42.58      2.32 o 
   4  12   9       15.85       20.02      2.05 o 
  -4  13   9        9.18        7.84      3.51 o 
  -3  13   9       44.53       51.81      7.63 o 
  -2  13   9       36.10       34.43      3.36 o 
  -1  13   9       31.92       28.06      2.42 o 
   0  13   9       40.87       33.13      2.54 o 
   1  13   9       30.86       31.65      2.17 o 
   2  13   9       36.44       39.49      2.20 o 
   3  13   9       44.40       43.69      3.23 o 
   4  13   9        9.30       12.60      1.84 o 
  -3  14   9        8.52        5.82      2.22 o 
  -2  14   9       24.03       26.45      3.17 o 
  -1  14   9        7.86        9.85      2.22 o 
   0  14   9        7.87        6.10      2.00 o 
   1  14   9        8.10        7.42      2.11 o 
   2  14   9       24.05       28.87      4.69 o 
   3  14   9        8.59        8.92      1.65 o 
  -2  15   9        9.12        9.56      2.40 o 
  -1  15   9       22.06       21.95      4.44 o 
   0  15   9       34.94       33.37      4.07 o 
   1  15   9       22.49       24.98      3.13 o 
   2  15   9       10.09        7.67      2.35 o 
   0  16   9        2.78        1.71      1.95 o 
   0   0  10      208.67      186.01     13.25 o 
   1   0  10        0.73        1.10      0.37 o 
   2   0  10       14.34       27.17      1.20 o 
   3   0  10       16.63       21.70      0.92 o 
   4   0  10       18.51       19.39      1.10 o 
   5   0  10        5.76        8.21      1.15 o 
   6   0  10        0.95        0.69      1.15 o 
   7   0  10        7.34        2.94      1.46 o 
  -7   1  10       57.80       64.90      3.35 o 
  -6   1  10       22.30       23.31      1.99 o 
  -5   1  10      103.66      101.39      2.75 o 
  -4   1  10      134.49      134.62      2.30 o 
  -3   1  10      156.62      166.14      2.37 o 
  -2   1  10      202.70      209.09      2.88 o 
  -1   1  10        3.35       10.29      1.63 o 
   0   1  10      414.24      486.76      9.05 o 
   1   1  10        3.22        6.60      1.29 o 
   2   1  10      204.88      210.19      2.96 o 
   3   1  10      156.15      166.76      2.80 o 
   4   1  10      136.25      136.08      3.32 o 
   5   1  10      104.32      102.64      2.81 o 
   6   1  10       21.65       21.72      2.53 o 
   7   1  10       57.54       58.30      3.26 o 
  -7   2  10        6.43        5.90      1.59 o 
  -6   2  10       12.41       13.29      1.65 o 
  -5   2  10        5.22        5.13      0.98 o 
  -4   2  10       31.02       33.36      1.26 o 
  -3   2  10      100.12       84.45      1.74 o 
  -2   2  10       20.75       27.31      1.11 o 
  -1   2  10      742.28      709.87      8.77 o 
   0   2  10       30.83       46.01      1.17 o 
   1   2  10      752.05      724.08     10.38 o 
   2   2  10       20.13       26.39      1.10 o 
   3   2  10       98.35       87.08      1.96 o 
   4   2  10       30.20       34.63      1.56 o 
   5   2  10        5.45        3.47      1.14 o 
   6   2  10       12.14       12.95      1.50 o 
   7   2  10        6.39        9.45      1.75 o 
  -7   3  10        8.28       10.98      2.14 o 
  -6   3  10       45.21       47.08      2.36 o 
  -5   3  10       53.35       54.10      2.01 o 
  -4   3  10       28.48       34.20      1.38 o 
  -3   3  10       67.25       69.15      1.89 o 
  -2   3  10       74.82       73.90      1.94 o 
  -1   3  10      211.65      209.60      3.83 o 
   0   3  10       32.02       48.21      2.52 o 
   1   3  10      213.24      214.76      3.65 o 
   2   3  10       72.07       71.52      1.82 o 
   3   3  10       64.74       63.58      1.76 o 
   4   3  10       30.08       36.57      1.64 o 
   5   3  10       52.91       54.52      2.61 o 
   6   3  10       44.51       47.17      2.73 o 
   7   3  10        8.72        9.59      2.83 o 
  -7   4  10        5.51        6.75      2.27 o 
  -6   4  10        3.66        4.39      1.40 o 
  -5   4  10        2.58        1.91      0.94 o 
  -4   4  10      208.25      198.17      4.10 o 
  -3   4  10      196.12      184.60      3.32 o 
  -2   4  10      308.69      280.81      4.10 o 
  -1   4  10      216.81      208.83      3.90 o 
   0   4  10     1717.02     1679.45     17.84 o 
   1   4  10      217.44      213.38      3.27 o 
   2   4  10      301.11      278.73      4.79 o 
   3   4  10      193.10      187.13      3.53 o 
   4   4  10      206.88      198.66      3.53 o 
   5   4  10        2.72        1.29      1.03 o 
   6   4  10        3.68        7.05      1.47 o 
   7   4  10        5.55        7.47      1.74 o 
  -6   5  10        1.01        1.55      1.11 o 
  -5   5  10       91.21       86.35      5.71 o 
  -4   5  10       77.03       73.72      2.57 o 
  -3   5  10        7.29        9.48      1.13 o 
  -2   5  10       53.00       49.05      1.52 o 
  -1   5  10      171.77      164.22      3.07 o 
   0   5  10      361.35      356.92      4.22 o 
   1   5  10      172.51      171.18      3.34 o 
   2   5  10       51.35       45.75      1.48 o 
   3   5  10        6.68        8.45      0.99 o 
   4   5  10       78.63       77.78      2.67 o 
   5   5  10       90.41       87.30      2.85 o 
   6   5  10        1.01        1.42      1.19 o 
  -6   6  10       26.11       24.57      2.55 o 
  -5   6  10        0.81       -0.69      1.49 o 
  -4   6  10       38.64       33.18      2.98 o 
  -3   6  10      159.69      145.15      4.03 o 
  -2   6  10      291.45      306.24      4.17 o 
  -1   6  10      775.99      743.53      7.86 o 
   0   6  10      292.23      298.27      5.03 o 
   1   6  10      781.08      748.91      8.47 o 
   2   6  10      297.42      311.53      4.39 o 
   3   6  10      159.02      143.40      4.20 o 
   4   6  10       39.75       35.64      2.25 o 
   5   6  10        0.80       -0.13      0.94 o 
   6   6  10       25.92       24.47      2.01 o 
  -6   7  10       16.21       17.71      3.66 o 
  -5   7  10        2.10        4.24      2.11 o 
  -4   7  10       78.78       78.37      3.97 o 
  -3   7  10       22.03       20.51      2.74 o 
  -2   7  10       14.11       16.07      1.29 o 
  -1   7  10       72.60       68.57      1.70 o 
   0   7  10        5.92       10.52      0.77 o 
   1   7  10       71.88       64.30      1.86 o 
   2   7  10       14.63       15.55      1.52 o 
   3   7  10       22.05       19.75      1.47 o 
   4   7  10       79.76       83.86      2.61 o 
   5   7  10        2.10        3.24      1.11 o 
   6   7  10       15.36       15.61      1.75 o 
  -6   8  10        5.29        3.99      2.63 o 
  -5   8  10        9.59       12.61      2.44 o 
  -4   8  10       17.03       17.48      3.71 o 
  -3   8  10       40.99       39.77      3.40 o 
  -2   8  10      188.22      172.20      3.75 o 
  -1   8  10      118.31      108.38      2.53 o 
   0   8  10      413.61      381.71      5.63 o 
   1   8  10      120.49      115.10      2.91 o 
   2   8  10      187.33      176.08      3.14 o 
   3   8  10       39.19       41.38      1.96 o 
   4   8  10       17.88       18.26      1.51 o 
   5   8  10        9.99       10.44      1.41 o 
   6   8  10        5.42        5.15      1.38 o 
  -5   9  10       68.82       74.45      4.92 o 
  -4   9  10        1.06        1.82      1.66 o 
  -3   9  10        9.73       11.69      1.72 o 
  -2   9  10       51.83       52.01      4.38 o 
  -1   9  10       26.57       31.23      2.38 o 
   0   9  10       24.48       24.76      1.59 o 
   1   9  10       27.56       32.15      1.82 o 
   2   9  10       50.60       46.09      1.79 o 
   3   9  10        9.19       10.75      1.10 o 
   4   9  10        1.15        1.76      0.98 o 
   5   9  10       68.90       70.05      3.94 o 
  -5  10  10        0.26        0.61      1.85 o 
  -4  10  10       17.19       24.73      2.95 o 
  -3  10  10      123.56      108.20      4.52 o 
  -2  10  10      121.51      117.66      3.77 o 
  -1  10  10      177.33      165.61      3.92 o 
   0  10  10        0.48        2.20      0.89 o 
   1  10  10      179.23      169.97      4.59 o 
   2  10  10      122.28      120.34      3.03 o 
   3  10  10      123.83      119.14      3.55 o 
   4  10  10       17.30       17.09      1.85 o 
   5  10  10        0.32        1.67      1.32 o 
  -5  11  10        1.45       -0.98      1.85 o 
  -4  11  10       51.15       52.30      5.88 o 
  -3  11  10       15.54       14.93      3.30 o 
  -2  11  10       26.37       29.04      2.31 o 
  -1  11  10        9.75       10.30      1.50 o 
   0  11  10        9.73       10.65      1.65 o 
   1  11  10        9.91       11.70      1.40 o 
   2  11  10       26.99       25.95      2.41 o 
   3  11  10       15.14       12.42      1.62 o 
   4  11  10       50.61       49.67      2.88 o 
   5  11  10        1.41        0.61      1.33 o 
  -4  12  10        7.47        7.94      3.20 o 
  -3  12  10       56.69       59.17      4.19 o 
  -2  12  10        1.04        1.83      1.57 o 
  -1  12  10      199.53      197.32      6.15 o 
   0  12  10       85.47       74.10      3.14 o 
   1  12  10      201.99      194.24      5.28 o 
   2  12  10        0.82       -0.40      1.02 o 
   3  12  10       57.55       64.44      3.19 o 
   4  12  10        7.67        6.65      1.55 o 
  -4  13  10        4.94       10.73      3.71 o 
  -3  13  10       40.15       45.68      3.97 o 
  -2  13  10        9.66        7.39      2.08 o 
  -1  13  10       13.46       12.38      2.30 o 
   0  13  10        6.64        3.24      3.15 o 
   1  13  10       13.84       14.14      2.19 o 
   2  13  10        9.61        9.17      1.80 o 
   3  13  10       39.77       42.80      2.76 o 
   4  13  10        5.11        7.44      1.67 o 
  -3  14  10        4.15        4.87      2.27 o 
  -2  14  10       38.04       37.87      3.87 o 
  -1  14  10       14.20       15.62      2.62 o 
   0  14  10       22.01       26.43      3.06 o 
   1  14  10       15.03       15.84      2.62 o 
   2  14  10       37.02       37.33      5.05 o 
   3  14  10        4.43        3.08      1.80 o 
  -2  15  10        7.05        5.83      2.26 o 
  -1  15  10       20.12       22.95      3.10 o 
   0  15  10       12.52       15.77      2.81 o 
   1  15  10       20.54       20.67      3.05 o 
   2  15  10        6.71        6.61      2.32 o 
   1   0  11      103.76      123.68      3.24 o 
   2   0  11       45.35       45.03      1.33 o 
   3   0  11       53.69       62.94      1.40 o 
   4   0  11      341.26      344.12      4.95 o 
   5   0  11        6.70        7.77      1.18 o 
   6   0  11       71.78       76.64      3.39 o 
   7   0  11        7.88        4.87      1.62 o 
  -7   1  11        3.48        4.78      1.55 o 
  -6   1  11        1.58        2.41      1.14 o 
  -5   1  11       18.43       19.81      1.54 o 
  -4   1  11       46.55       44.30      1.76 o 
  -3   1  11      112.28      110.22      2.01 o 
  -2   1  11       35.70       33.79      1.18 o 
  -1   1  11      173.50      158.86      2.55 o 
   0   1  11      690.77      667.99      9.43 o 
   1   1  11      168.43      153.93      2.49 o 
   2   1  11       34.84       31.41      1.36 o 
   3   1  11      107.15      106.72      2.18 o 
   4   1  11       46.49       46.57      2.18 o 
   5   1  11       17.74       19.50      1.56 o 
   6   1  11        1.51        1.82      1.23 o 
   7   1  11        3.41        8.19      1.74 o 
  -7   2  11       41.96       47.58      2.99 o 
  -6   2  11        9.55        9.28      1.37 o 
  -5   2  11       48.97       55.72      2.09 o 
  -4   2  11       28.35       24.71      1.22 o 
  -3   2  11       31.79       36.75      1.37 o 
  -2   2  11      171.78      166.81      3.18 o 
  -1   2  11      229.64      244.18      3.56 o 
   0   2  11      175.87      165.50      2.44 o 
   1   2  11      227.56      248.08      3.65 o 
   2   2  11      172.86      167.66      2.79 o 
   3   2  11       29.78       35.86      1.41 o 
   4   2  11       28.15       23.94      1.53 o 
   5   2  11       49.51       53.03      2.56 o 
   6   2  11        9.51        9.83      1.57 o 
   7   2  11       41.57       40.58      5.45 o 
  -6   3  11       16.71       17.67      1.48 o 
  -5   3  11        2.44        2.88      0.89 o 
  -4   3  11       30.76       29.63      1.32 o 
  -3   3  11      262.12      244.86      4.01 o 
  -2   3  11      250.81      228.40      4.87 o 
  -1   3  11      298.22      275.95      4.71 o 
   0   3  11     1091.86     1050.12     11.54 o 
   1   3  11      292.31      264.57      4.40 o 
   2   3  11      247.17      230.39      3.33 o 
   3   3  11      259.15      250.51      3.79 o 
   4   3  11       31.41       28.14      1.76 o 
   5   3  11        2.60        3.72      1.06 o 
   6   3  11       16.56       20.68      2.00 o 
   7   3  11        7.45        8.77      3.71 o 
  -6   4  11       29.02       31.59      1.86 o 
  -5   4  11        4.83        6.26      1.00 o 
  -4   4  11      133.04      128.59      4.37 o 
  -3   4  11        0.79        1.83      1.01 o 
  -2   4  11       90.58       95.34      2.36 o 
  -1   4  11      113.04      104.76      3.80 o 
   0   4  11       47.72       62.18      1.87 o 
   1   4  11      111.43      104.20      2.42 o 
   2   4  11       87.73       96.95      2.29 o 
   3   4  11        0.98        3.18      0.85 o 
   4   4  11      130.62      129.98      3.78 o 
   5   4  11        4.98        6.17      1.17 o 
   6   4  11       29.61       33.43      2.18 o 
  -6   5  11        4.06        3.31      1.20 o 
  -5   5  11       20.94       20.00      2.06 o 
  -4   5  11        9.02        8.80      1.44 o 
  -3   5  11      222.86      205.90      4.96 o 
  -2   5  11       54.41       62.76      2.89 o 
  -1   5  11      527.22      513.79      6.90 o 
   0   5  11      618.43      599.10      7.16 o 
   1   5  11      526.26      514.94      7.72 o 
   2   5  11       56.42       62.18      2.19 o 
   3   5  11      225.16      219.36      3.97 o 
   4   5  11        8.68        6.11      1.23 o 
   5   5  11       20.30       21.19      1.70 o 
   6   5  11        4.27        2.09      1.22 o 
  -6   6  11        9.84       11.96      1.72 o 
  -5   6  11       23.17       25.91      4.18 o 
  -4   6  11       14.34       13.45      1.67 o 
  -3   6  11       11.34       14.12      1.64 o 
  -2   6  11       35.97       34.03      1.69 o 
  -1   6  11       88.26       86.44      3.03 o 
   0   6  11        2.42        2.89      0.72 o 
   1   6  11       86.24       88.94      2.10 o 
   2   6  11       36.29       32.12      1.57 o 
   3   6  11       11.01       15.48      1.28 o 
   4   6  11       13.54       10.09      1.22 o 
   5   6  11       23.69       26.74      1.88 o 
   6   6  11        9.72        8.92      1.53 o 
  -6   7  11        0.63        1.07      2.17 o 
  -5   7  11       41.01       40.88      3.64 o 
  -4   7  11       12.12       12.28      2.19 o 
  -3   7  11       25.03       20.62      2.33 o 
  -2   7  11       86.25       80.22      2.85 o 
  -1   7  11       29.61       30.79      1.31 o 
   0   7  11     1024.92      990.61     11.16 o 
   1   7  11       28.59       28.59      1.39 o 
   2   7  11       82.56       75.26      1.98 o 
   3   7  11       24.44       19.63      1.43 o 
   4   7  11       12.38       13.04      1.36 o 
   5   7  11       41.49       42.12      2.32 o 
   6   7  11        0.59        1.20      1.19 o 
  -6   8  11       15.80       20.59      3.16 o 
  -5   8  11       15.01       17.77      2.73 o 
  -4   8  11       73.31       82.46      4.23 o 
  -3   8  11       38.83       42.87      3.28 o 
  -2   8  11       10.91       11.02      1.21 o 
  -1   8  11       79.68       78.06      2.47 o 
   0   8  11       15.57       21.62      1.50 o 
   1   8  11       80.80       78.64      2.13 o 
   2   8  11       11.54       11.94      1.02 o 
   3   8  11       37.75       39.52      1.98 o 
   4   8  11       73.13       80.75      2.74 o 
   5   8  11       14.54       13.10      1.86 o 
   6   8  11       15.99       17.41      1.88 o 
  -5   9  11        1.51        1.17      1.95 o 
  -4   9  11        4.66        1.91      1.75 o 
  -3   9  11      133.62      131.66      4.09 o 
  -2   9  11       26.24       23.79      2.95 o 
  -1   9  11       96.88      101.41      3.21 o 
   0   9  11       80.96       75.15      2.43 o 
   1   9  11       97.82      104.50      2.92 o 
   2   9  11       26.00       25.63      1.58 o 
   3   9  11      136.14      130.93      3.26 o 
   4   9  11        4.45        4.05      1.11 o 
   5   9  11        1.73        1.83      1.17 o 
  -5  10  11       11.07       12.02      2.66 o 
  -4  10  11       32.31       30.06      3.25 o 
  -3  10  11        0.49        0.92      1.23 o 
  -2  10  11       60.75       55.98      3.71 o 
  -1  10  11       20.88       23.73      1.88 o 
   0  10  11        0.32        0.92      1.01 o 
   1  10  11       21.66       23.06      2.01 o 
   2  10  11       60.45       57.50      2.71 o 
   3  10  11        0.66        2.41      1.17 o 
   4  10  11       32.15       26.15      3.01 o 
   5  10  11       10.90       12.59      1.84 o 
  -4  11  11       30.03       29.04      3.25 o 
  -3  11  11       30.45       31.00      2.54 o 
  -2  11  11      172.70      168.54      6.68 o 
  -1  11  11        5.25        4.09      1.10 o 
   0  11  11      330.50      317.51      6.97 o 
   1  11  11        5.11        4.04      2.05 o 
   2  11  11      174.85      171.95      4.99 o 
   3  11  11       30.46       28.00      2.20 o 
   4  11  11       30.81       31.08      2.45 o 
  -4  12  11       43.24       43.74      5.78 o 
  -3  12  11        6.27        3.40      1.89 o 
  -2  12  11        1.62        2.18      1.60 o 
  -1  12  11       12.32       17.67      1.96 o 
   0  12  11        1.36        2.12      1.25 o 
   1  12  11       12.55       16.05      3.03 o 
   2  12  11        1.71        0.03      1.29 o 
   3  12  11        6.34        7.79      1.57 o 
   4  12  11       43.35       46.56      2.96 o 
  -3  13  11       22.02       23.09      3.02 o 
  -2  13  11       46.45       49.92      4.04 o 
  -1  13  11       51.96       55.69      4.44 o 
   0  13  11        6.53        4.45      1.75 o 
   1  13  11       51.18       53.68      3.27 o 
   2  13  11       46.49       50.41      3.31 o 
   3  13  11       21.41       22.53      2.64 o 
  -2  14  11        5.42        4.70      2.94 o 
  -1  14  11       15.09       16.18      2.62 o 
   0  14  11        3.60        2.94      1.97 o 
   1  14  11       15.06       18.47      4.90 o 
   2  14  11        5.71        5.28      1.74 o 
  -1  15  11        7.12        9.00      2.79 o 
   0  15  11       18.90       13.09      2.50 o 
   1  15  11        7.36        4.69      2.12 o 
   0   0  12     1151.93     1085.83     21.59 o 
   1   0  12      142.94      144.60      2.44 o 
   2   0  12       45.13       35.24      1.22 o 
   3   0  12       61.36       63.20      1.54 o 
   4   0  12       65.28       67.68      2.24 o 
   5   0  12        1.08        2.20      1.10 o 
   6   0  12        0.22        0.35      1.05 o 
  -6   1  12       14.54       15.94      1.76 o 
  -5   1  12      145.73      140.84      3.42 o 
  -4   1  12       60.43       66.44      1.96 o 
  -3   1  12        4.52        6.23      0.77 o 
  -2   1  12      104.75      105.16      2.04 o 
  -1   1  12       18.03       20.64      1.28 o 
   0   1  12       16.33       19.70      1.06 o 
   1   1  12       17.09       16.75      1.06 o 
   2   1  12      102.37      104.65      2.74 o 
   3   1  12        4.91        6.23      0.90 o 
   4   1  12       58.98       64.75      2.24 o 
   5   1  12      146.42      146.52      3.48 o 
   6   1  12       14.55       18.74      1.74 o 
  -6   2  12        7.50        9.22      1.41 o 
  -5   2  12        2.29        2.65      0.90 o 
  -4   2  12       45.22       41.60      1.72 o 
  -3   2  12      246.08      217.84      3.33 o 
  -2   2  12      187.73      187.58      3.46 o 
  -1   2  12      495.71      471.70      7.25 o 
   0   2  12      184.38      185.12      4.14 o 
   1   2  12      491.94      468.63      6.21 o 
   2   2  12      185.48      184.32      3.51 o 
   3   2  12      246.86      221.01      3.87 o 
   4   2  12       45.26       41.20      2.08 o 
   5   2  12        2.01        1.00      0.96 o 
   6   2  12        7.18        6.61      1.38 o 
  -6   3  12       12.42       15.71      1.43 o 
  -5   3  12       22.77       23.52      1.61 o 
  -4   3  12       48.11       53.60      2.00 o 
  -3   3  12       37.37       38.44      1.74 o 
  -2   3  12       74.19       76.45      2.09 o 
  -1   3  12      225.01      223.16      3.68 o 
   0   3  12       27.75       32.27      1.55 o 
   1   3  12      226.33      236.28      4.79 o 
   2   3  12       73.27       75.84      2.27 o 
   3   3  12       36.24       38.18      1.71 o 
   4   3  12       48.67       53.40      2.33 o 
   5   3  12       22.62       23.84      2.26 o 
   6   3  12       12.75       17.98      1.76 o 
  -6   4  12        5.41        7.42      1.37 o 
  -5   4  12        4.06        4.09      1.09 o 
  -4   4  12       39.85       42.60      2.18 o 
  -3   4  12       94.04       91.79      3.13 o 
  -2   4  12      689.73      649.69     11.09 o 
  -1   4  12       65.87       67.22      2.14 o 
   0   4  12      364.02      321.44      4.32 o 
   1   4  12       66.42       72.67      2.02 o 
   2   4  12      683.05      637.99      9.42 o 
   3   4  12       94.38       91.18      2.42 o 
   4   4  12       38.49       35.70      1.87 o 
   5   4  12        4.11        3.04      1.07 o 
   6   4  12        5.36        6.79      1.41 o 
  -6   5  12        7.41        9.14      1.45 o 
  -5   5  12       64.57       72.33      2.91 o 
  -4   5  12       45.94       48.16      3.19 o 
  -3   5  12       18.99       19.39      1.76 o 
  -2   5  12      173.22      164.76      4.15 o 
  -1   5  12       18.27       22.51      1.20 o 
   0   5  12       68.22       76.38      2.17 o 
   1   5  12       17.75       22.17      1.34 o 
   2   5  12      171.05      165.57      3.56 o 
   3   5  12       17.40       18.92      1.52 o 
   4   5  12       46.23       48.02      2.20 o 
   5   5  12       65.11       71.20      3.72 o 
   6   5  12        7.58        9.21      1.50 o 
  -6   6  12        9.03       10.29      1.67 o 
  -5   6  12        1.66        2.14      1.83 o 
  -4   6  12       39.38       37.25      2.51 o 
  -3   6  12        9.30        9.37      1.48 o 
  -2   6  12      144.00      139.93      3.82 o 
  -1   6  12      214.70      198.91      3.50 o 
   0   6  12       22.68       21.75      1.26 o 
   1   6  12      211.39      195.99      3.90 o 
   2   6  12      144.57      144.35      3.33 o 
   3   6  12        7.94        6.42      1.02 o 
   4   6  12       39.90       38.12      2.03 o 
   5   6  12        1.80        1.56      1.03 o 
   6   6  12        9.01        5.52      1.70 o 
  -6   7  12       21.88       21.69      3.74 o 
  -5   7  12       17.32       13.64      2.52 o 
  -4   7  12       92.56       88.09      5.26 o 
  -3   7  12       35.28       29.94      2.77 o 
  -2   7  12       19.35       18.98      1.66 o 
  -1   7  12       81.85       82.34      2.51 o 
   0   7  12       31.18       33.30      1.36 o 
   1   7  12       84.08       80.06      2.41 o 
   2   7  12       18.91       20.01      1.52 o 
   3   7  12       34.42       28.24      1.97 o 
   4   7  12       91.58       94.51      2.83 o 
   5   7  12       17.38       19.00      1.75 o 
   6   7  12       21.81       21.07      2.35 o 
  -5   8  12        1.39       -0.42      1.78 o 
  -4   8  12       27.00       27.72      3.76 o 
  -3   8  12        9.15        7.56      1.86 o 
  -2   8  12       74.92       73.82      3.61 o 
  -1   8  12       45.12       46.22      2.15 o 
   0   8  12      149.23      154.49      3.95 o 
   1   8  12       45.35       49.39      2.14 o 
   2   8  12       78.06       78.55      2.58 o 
   3   8  12        8.88        7.34      1.23 o 
   4   8  12       27.99       25.76      1.81 o 
   5   8  12        1.47        1.44      1.15 o 
  -5   9  12       59.86       56.27      5.42 o 
  -4   9  12        2.11        3.57      1.88 o 
  -3   9  12       20.74       27.97      2.91 o 
  -2   9  12        5.68        5.51      1.34 o 
  -1   9  12       80.45       77.31      2.63 o 
   0   9  12       10.40        7.24      1.29 o 
   1   9  12       80.59       81.72      3.11 o 
   2   9  12        5.46        7.79      1.18 o 
   3   9  12       20.99       24.52      1.68 o 
   4   9  12        2.10        3.09      1.09 o 
   5   9  12       60.36       61.34      3.65 o 
  -5  10  12        7.73        7.64      2.44 o 
  -4  10  12       15.35       14.74      2.61 o 
  -3  10  12       71.40       73.50      3.28 o 
  -2  10  12       38.15       45.58      4.62 o 
  -1  10  12      151.89      147.87      3.72 o 
   0  10  12       13.27       14.73      2.17 o 
   1  10  12      152.22      148.50      4.38 o 
   2  10  12       36.78       40.42      2.70 o 
   3  10  12       71.07       69.48      3.11 o 
   4  10  12       15.48       16.02      1.86 o 
   5  10  12        8.01        9.35      1.74 o 
  -4  11  12       10.94       14.76      2.69 o 
  -3  11  12        3.63        1.72      1.54 o 
  -2  11  12       11.15       11.95      1.78 o 
  -1  11  12        0.81        1.27      1.05 o 
   0  11  12       32.35       35.40      2.50 o 
   1  11  12        0.79        0.27      1.18 o 
   2  11  12       11.82       14.05      1.88 o 
   3  11  12        3.48        3.69      1.28 o 
   4  11  12       11.01       12.69      1.84 o 
  -4  12  12        3.75        2.37      2.68 o 
  -3  12  12       22.70       22.83      3.35 o 
  -2  12  12       23.74       17.85      2.55 o 
  -1  12  12       77.66       80.34      3.84 o 
   0  12  12      147.10      154.85      4.72 o 
   1  12  12       77.83       82.61      3.55 o 
   2  12  12       24.45       25.16      3.02 o 
   3  12  12       22.76       23.13      2.13 o 
   4  12  12        3.72        1.73      1.39 o 
  -3  13  12       18.99       20.27      2.94 o 
  -2  13  12       15.71       17.23      2.66 o 
  -1  13  12        0.23        0.04      1.64 o 
   0  13  12        0.23        0.16      1.32 o 
   1  13  12        0.22        0.80      1.37 o 
   2  13  12       15.31       15.07      2.13 o 
   3  13  12       18.87       21.60      2.50 o 
  -2  14  12       25.66       26.79      3.27 o 
  -1  14  12        5.77        9.17      2.33 o 
   0  14  12       91.74       96.57      4.92 o 
   1  14  12        6.23        6.25      2.14 o 
   2  14  12       25.12       26.72      2.65 o 
   1   0  13       50.81       45.40      1.24 o 
   2   0  13       29.87       25.62      1.08 o 
   3   0  13        1.18        5.40      0.97 o 
   4   0  13      254.70      261.16      4.62 o 
   5   0  13       37.98       43.87      2.28 o 
   6   0  13        5.06        3.90      1.23 o 
  -6   1  13        0.67       -0.63      1.06 o 
  -5   1  13        4.34        2.78      1.05 o 
  -4   1  13       22.86       21.49      1.32 o 
  -3   1  13      342.61      319.23      4.89 o 
  -2   1  13      165.99      165.17      2.91 o 
  -1   1  13      151.37      135.64      3.55 o 
   0   1  13      536.76      503.89      6.86 o 
   1   1  13      150.15      142.18      4.36 o 
   2   1  13      169.74      166.79      3.23 o 
   3   1  13      340.39      324.06      5.60 o 
   4   1  13       22.82       21.89      1.51 o 
   5   1  13        4.10        3.55      1.12 o 
   6   1  13        0.67        0.21      1.10 o 
  -6   2  13        2.84        3.47      1.21 o 
  -5   2  13       22.02       22.90      1.51 o 
  -4   2  13       35.05       38.06      1.82 o 
  -3   2  13       55.63       55.82      1.85 o 
  -2   2  13       99.19      100.73      2.07 o 
  -1   2  13       40.48       47.00      1.82 o 
   0   2  13        2.16        2.89      0.71 o 
   1   2  13       40.35       49.56      1.29 o 
   2   2  13      101.47      105.96      2.49 o 
   3   2  13       56.44       59.73      2.00 o 
   4   2  13       34.93       37.03      1.84 o 
   5   2  13       22.16       21.90      1.69 o 
   6   2  13        2.90        3.86      1.24 o 
  -6   3  13       12.03       16.11      1.63 o 
  -5   3  13        1.48        2.09      0.99 o 
  -4   3  13       32.30       33.77      1.79 o 
  -3   3  13       57.68       51.12      2.02 o 
  -2   3  13      192.22      177.61      4.29 o 
  -1   3  13      155.12      139.91      3.13 o 
   0   3  13      536.88      522.17      7.19 o 
   1   3  13      153.39      139.78      2.80 o 
   2   3  13      191.02      177.44      4.95 o 
   3   3  13       56.86       51.62      2.02 o 
   4   3  13       32.09       32.63      1.79 o 
   5   3  13        1.52        2.51      1.07 o 
   6   3  13       12.14       13.11      1.64 o 
  -6   4  13       23.68       21.43      1.83 o 
  -5   4  13        7.64        5.83      1.17 o 
  -4   4  13       64.93       80.31      2.71 o 
  -3   4  13       47.54       49.41      2.05 o 
  -2   4  13       81.07       76.30      2.15 o 
  -1   4  13      116.30      115.40      2.21 o 
   0   4  13       70.37       76.94      2.25 o 
   1   4  13      114.75      116.42      2.63 o 
   2   4  13       78.70       78.63      4.04 o 
   3   4  13       47.36       51.82      2.02 o 
   4   4  13       65.74       77.99      2.53 o 
   5   4  13        7.88        5.64      1.23 o 
   6   4  13       23.53       21.24      1.91 o 
  -6   5  13        3.43        2.52      1.22 o 
  -5   5  13        9.13       11.47      1.34 o 
  -4   5  13        3.60        4.74      1.38 o 
  -3   5  13      370.49      349.64      7.72 o 
  -2   5  13       86.40       77.87      2.85 o 
  -1   5  13      177.25      166.12      3.43 o 
   0   5  13       77.15       70.61      1.98 o 
   1   5  13      178.55      166.62      3.43 o 
   2   5  13       87.36       82.91      2.46 o 
   3   5  13      368.01      343.97      8.97 o 
   4   5  13        3.42        2.96      0.99 o 
   5   5  13        9.49        9.70      1.38 o 
   6   5  13        3.62        2.99      1.28 o 
  -6   6  13        5.41        3.47      1.65 o 
  -5   6  13       28.93       25.22      4.64 o 
  -4   6  13       59.07       58.52      3.95 o 
  -3   6  13      207.20      203.20      5.10 o 
  -2   6  13       19.77       21.48      1.76 o 
  -1   6  13      119.72      122.51      2.66 o 
   0   6  13        1.85        2.48      0.69 o 
   1   6  13      119.75      121.98      2.94 o 
   2   6  13       20.87       22.37      1.52 o 
   3   6  13      207.18      208.73      4.07 o 
   4   6  13       59.52       64.44      2.56 o 
   5   6  13       29.14       31.95      2.09 o 
   6   6  13        5.23        4.35      1.59 o 
  -5   7  13        2.76        1.36      1.88 o 
  -4   7  13        0.15        2.67      1.66 o 
  -3   7  13       37.75       35.42      3.02 o 
  -2   7  13        3.99        5.20      1.14 o 
  -1   7  13        9.00       10.85      1.16 o 
   0   7  13      293.41      290.16      4.71 o 
   1   7  13        8.79       10.70      1.16 o 
   2   7  13        3.08        2.45      0.91 o 
   3   7  13       38.63       37.01      2.14 o 
   4   7  13        0.27        2.78      1.05 o 
   5   7  13        2.93        2.24      1.16 o 
  -5   8  13        9.37        3.98      2.63 o 
  -4   8  13       37.87       38.15      3.48 o 
  -3   8  13       22.56       22.68      2.66 o 
  -2   8  13        1.99        2.75      1.14 o 
  -1   8  13       43.21       43.89      2.15 o 
   0   8  13        0.49        3.37      0.91 o 
   1   8  13       43.11       41.36      2.05 o 
   2   8  13        2.09        1.60      0.93 o 
   3   8  13       21.94       23.71      2.36 o 
   4   8  13       37.63       44.65      2.39 o 
   5   8  13        9.25        9.17      1.45 o 
  -5   9  13        0.90        0.53      2.00 o 
  -4   9  13       10.51        9.28      2.20 o 
  -3   9  13       41.93       47.77      3.68 o 
  -2   9  13        3.89        5.81      1.67 o 
  -1   9  13       42.24       43.50      2.25 o 
   0   9  13       40.61       41.56      2.43 o 
   1   9  13       43.59       46.19      3.25 o 
   2   9  13        3.80        3.64      1.06 o 
   3   9  13       42.36       40.22      2.12 o 
   4   9  13       10.23        7.58      1.36 o 
   5   9  13        0.95        1.16      1.19 o 
  -4  10  13       22.36       25.25      3.13 o 
  -3  10  13        0.53        2.24      1.82 o 
  -2  10  13       24.31       25.01      2.18 o 
  -1  10  13       14.05       14.33      1.52 o 
   0  10  13        3.02        3.26      1.20 o 
   1  10  13       14.61       15.92      1.82 o 
   2  10  13       24.65       26.36      3.10 o 
   3  10  13        0.50        1.56      1.15 o 
   4  10  13       22.60       24.47      2.17 o 
  -4  11  13       12.08       11.35      2.52 o 
  -3  11  13       13.12       11.69      2.35 o 
  -2  11  13       58.32       59.57      3.33 o 
  -1  11  13       10.24        8.80      1.40 o 
   0  11  13      181.58      178.84      4.97 o 
   1  11  13       10.02       10.74      1.71 o 
   2  11  13       58.40       62.78      3.49 o 
   3  11  13       13.02       13.63      2.62 o 
   4  11  13       12.35       11.09      2.16 o 
  -3  12  13       12.60       13.37      3.04 o 
  -2  12  13       12.92       11.85      2.30 o 
  -1  12  13       23.77       20.82      2.18 o 
   0  12  13        0.75        1.04      1.29 o 
   1  12  13       23.16       23.03      2.28 o 
   2  12  13       12.78       12.22      2.32 o 
   3  12  13       12.57       11.49      2.03 o 
  -2  13  13       21.59       25.37      5.42 o 
  -1  13  13      121.54      118.46      5.36 o 
   0  13  13        5.48        3.87      1.57 o 
   1  13  13      121.87      127.82      4.52 o 
   2  13  13       21.35       17.13      2.99 o 
  -1  14  13        2.57        5.98      2.05 o 
   0  14  13        2.81        2.08      1.89 o 
   1  14  13        2.50       -0.23      1.69 o 
   0   0  14      172.71      131.60      4.73 o 
   1   0  14      190.10      186.37      4.78 o 
   2   0  14      258.45      251.76      4.23 o 
   3   0  14      170.99      162.30      3.49 o 
   4   0  14       46.28       43.99      2.49 o 
   5   0  14       12.16       11.66      1.36 o 
   6   0  14        0.35       -1.01      1.01 o 
  -6   1  14        6.88        8.49      1.43 o 
  -5   1  14       22.78       20.13      2.05 o 
  -4   1  14        6.91       10.40      1.77 o 
  -3   1  14       57.40       62.44      1.87 o 
  -2   1  14       47.40       38.62      1.28 o 
  -1   1  14        1.52        4.45      0.91 o 
   0   1  14       20.78       18.02      0.98 o 
   1   1  14        1.63        4.46      0.72 o 
   2   1  14       48.16       44.17      1.65 o 
   3   1  14       57.04       62.52      2.22 o 
   4   1  14        7.23        9.52      1.16 o 
   5   1  14       23.42       23.24      1.72 o 
   6   1  14        7.06        8.64      1.74 o 
  -6   2  14       10.79        8.68      1.46 o 
  -5   2  14        1.98        2.29      1.16 o 
  -4   2  14        1.56        0.73      0.82 o 
  -3   2  14      129.85      133.66      2.74 o 
  -2   2  14       53.61       54.33      1.50 o 
  -1   2  14      413.10      374.95      6.26 o 
   0   2  14       59.05       60.80      1.89 o 
   1   2  14      413.36      376.63      6.19 o 
   2   2  14       53.51       57.41      1.85 o 
   3   2  14      130.29      131.13      3.18 o 
   4   2  14        1.75        0.72      0.84 o 
   5   2  14        1.89        0.23      0.97 o 
   6   2  14       10.70       12.06      1.57 o 
  -6   3  14       20.97       20.95      2.22 o 
  -5   3  14       34.27       31.79      1.91 o 
  -4   3  14       65.30       69.79      2.64 o 
  -3   3  14        7.02        7.36      0.93 o 
  -2   3  14      182.80      175.55      3.75 o 
  -1   3  14       63.83       65.00      3.63 o 
   0   3  14       52.18       51.08      1.80 o 
   1   3  14       65.06       71.11      1.80 o 
   2   3  14      184.41      176.76      3.53 o 
   3   3  14        6.41        6.42      1.04 o 
   4   3  14       65.46       66.56      2.47 o 
   5   3  14       34.10       32.80      2.06 o 
   6   3  14       22.02       21.18      2.42 o 
  -6   4  14        3.73        3.10      1.22 o 
  -5   4  14        8.76        8.43      1.28 o 
  -4   4  14       79.13       77.46      2.39 o 
  -3   4  14       14.24       14.98      1.33 o 
  -2   4  14       79.06       70.32      2.87 o 
  -1   4  14      101.37      105.98      2.82 o 
   0   4  14      445.67      426.99      5.48 o 
   1   4  14      100.46      104.47      2.48 o 
   2   4  14       78.65       73.08      2.23 o 
   3   4  14       14.19       16.39      1.42 o 
   4   4  14       78.03       78.26      2.57 o 
   5   4  14        8.93        7.65      1.32 o 
   6   4  14        3.84        6.78      1.41 o 
  -6   5  14        4.27        2.95      1.25 o 
  -5   5  14       71.53       71.26      3.69 o 
  -4   5  14       21.93       24.92      1.81 o 
  -3   5  14       17.06       28.18      2.16 o 
  -2   5  14      121.82      131.44      3.81 o 
  -1   5  14        8.57        9.67      1.13 o 
   0   5  14       79.12       87.66      1.96 o 
   1   5  14        8.49       10.46      1.03 o 
   2   5  14      122.21      134.86      3.20 o 
   3   5  14       18.29       27.99      1.80 o 
   4   5  14       22.24       24.19      1.72 o 
   5   5  14       72.28       73.95      2.92 o 
   6   5  14        4.19        1.46      1.24 o 
  -5   6  14        1.98        2.39      1.49 o 
  -4   6  14       59.47       60.23      4.14 o 
  -3   6  14       38.30       42.36      2.56 o 
  -2   6  14       18.69       22.38      1.85 o 
  -1   6  14       29.05       31.73      1.52 o 
   0   6  14       26.95       31.53      1.71 o 
   1   6  14       30.43       33.60      1.75 o 
   2   6  14       18.59       19.68      1.49 o 
   3   6  14       38.26       41.69      2.11 o 
   4   6  14       60.22       57.13      2.46 o 
   5   6  14        1.80        1.05      1.11 o 
  -5   7  14       12.15       15.48      2.70 o 
  -4   7  14       56.88       55.99      4.13 o 
  -3   7  14       18.86       23.21      3.15 o 
  -2   7  14      151.36      140.81      5.02 o 
  -1   7  14       33.71       34.51      1.91 o 
   0   7  14       23.50       18.84      1.28 o 
   1   7  14       33.38       34.89      1.84 o 
   2   7  14      152.14      137.23      3.44 o 
   3   7  14       18.40       20.65      1.57 o 
   4   7  14       56.20       61.07      2.72 o 
   5   7  14       12.08       13.10      1.68 o 
  -5   8  14        7.88        4.61      2.14 o 
  -4   8  14        8.20       12.46      2.44 o 
  -3   8  14       10.07       11.15      2.14 o 
  -2   8  14       12.29       12.76      1.56 o 
  -1   8  14       28.04       29.23      1.84 o 
   0   8  14       11.57       15.60      1.41 o 
   1   8  14       28.32       28.35      1.88 o 
   2   8  14       12.03       11.52      1.33 o 
   3   8  14        9.78        8.36      1.31 o 
   4   8  14        8.19       11.31      1.49 o 
   5   8  14        7.66        3.46      1.25 o 
  -4   9  14        6.20        9.35      2.35 o 
  -3   9  14       47.52       48.18      3.86 o 
  -2   9  14       22.60       23.13      2.04 o 
  -1   9  14        8.36        9.38      1.28 o 
   0   9  14        3.13        2.81      1.10 o 
   1   9  14        8.62       11.14      1.31 o 
   2   9  14       22.67       20.34      1.68 o 
   3   9  14       47.96       56.06      2.67 o 
   4   9  14        6.29        7.77      1.39 o 
  -4  10  14        0.45       -0.32      1.76 o 
  -3  10  14       33.82       42.35      3.71 o 
  -2  10  14       35.93       36.93      2.61 o 
  -1  10  14       73.35       71.60      2.78 o 
   0  10  14       30.36       38.19      2.54 o 
   1  10  14       73.90       74.33      3.17 o 
   2  10  14       35.81       39.11      2.69 o 
   3  10  14       34.26       35.35      2.78 o 
   4  10  14        0.54        1.35      1.30 o 
  -4  11  14        8.22        7.06      2.89 o 
  -3  11  14       24.16       31.24      3.35 o 
  -2  11  14        6.96        7.49      1.66 o 
  -1  11  14       31.72       33.71      3.84 o 
   0  11  14       20.02       20.19      2.10 o 
   1  11  14       32.43       31.34      2.48 o 
   2  11  14        6.86        7.13      1.66 o 
   3  11  14       24.23       24.95      2.99 o 
   4  11  14        8.23       13.07      2.40 o 
  -3  12  14       35.14       36.41      5.26 o 
  -2  12  14        9.47        9.72      2.84 o 
  -1  12  14       52.42       61.66      3.49 o 
   0  12  14       72.72       76.68      3.60 o 
   1  12  14       52.42       60.45      3.50 o 
   2  12  14        9.34        6.71      1.80 o 
   3  12  14       34.17       32.69      2.91 o 
  -2  13  14       11.41        6.02      2.15 o 
  -1  13  14        5.60        9.55      2.26 o 
   0  13  14        2.20        2.08      1.48 o 
   1  13  14        5.44        3.18      1.56 o 
   2  13  14       10.96        6.11      1.78 o 
   1   0  15       33.08       29.28      2.20 o 
   2   0  15      135.99      137.65      5.97 o 
   3   0  15       13.40        7.70      1.18 o 
   4   0  15       43.04       41.49      2.15 o 
   5   0  15        8.63        9.19      1.42 o 
   6   0  15       17.55       19.90      1.83 o 
  -6   1  15        5.83        5.91      1.56 o 
  -5   1  15        1.05        0.97      1.11 o 
  -4   1  15       48.12       46.00      2.71 o 
  -3   1  15       46.56       47.91      1.68 o 
  -2   1  15       84.14       72.71      2.06 o 
  -1   1  15       33.15       28.88      1.47 o 
   0   1  15      238.24      221.22      4.72 o 
   1   1  15       33.33       29.04      2.18 o 
   2   1  15       85.17       75.79      2.57 o 
   3   1  15       45.83       44.52      1.93 o 
   4   1  15       48.95       52.01      2.33 o 
   5   1  15        1.06        1.61      1.01 o 
   6   1  15        5.78        4.54      1.35 o 
  -6   2  15        6.53        6.83      1.56 o 
  -5   2  15       28.41       30.29      2.14 o 
  -4   2  15        8.80       10.29      1.16 o 
  -3   2  15       24.34       28.71      1.40 o 
  -2   2  15       33.20       32.72      1.55 o 
  -1   2  15       37.33       40.10      2.09 o 
   0   2  15        3.05        6.54      1.12 o 
   1   2  15       37.89       38.74      1.74 o 
   2   2  15       32.04       31.96      1.57 o 
   3   2  15       25.98       29.02      1.63 o 
   4   2  15        9.05        9.65      1.30 o 
   5   2  15       29.45       31.67      1.99 o 
   6   2  15        6.48        7.76      1.48 o 
  -6   3  15        6.38        5.30      2.14 o 
  -5   3  15        0.68       -0.21      0.97 o 
  -4   3  15       13.69       13.53      1.28 o 
  -3   3  15       57.82       53.97      1.99 o 
  -2   3  15       88.47       85.88      2.96 o 
  -1   3  15      159.54      150.00      3.49 o 
   0   3  15      283.79      278.05      4.59 o 
   1   3  15      161.28      157.87      3.88 o 
   2   3  15       85.63       85.24      2.47 o 
   3   3  15       58.13       57.93      2.32 o 
   4   3  15       14.02       16.00      1.42 o 
   5   3  15        0.64        0.70      1.03 o 
   6   3  15        6.57        6.41      1.42 o 
  -5   4  15       24.54       23.77      1.77 o 
  -4   4  15       84.53       86.64      2.53 o 
  -3   4  15       66.89       67.47      2.28 o 
  -2   4  15       12.52       16.16      1.58 o 
  -1   4  15       90.62       98.70      2.95 o 
   0   4  15        0.08        1.97      0.71 o 
   1   4  15       90.35       99.16      3.16 o 
   2   4  15       12.48       15.35      2.72 o 
   3   4  15       66.75       67.22      5.03 o 
   4   4  15       85.53       87.61      2.74 o 
   5   4  15       24.93       25.70      1.90 o 
  -5   5  15       22.14       24.68      1.78 o 
  -4   5  15        9.04       10.45      1.40 o 
  -3   5  15      103.37      106.45      2.92 o 
  -2   5  15       32.64       30.70      2.39 o 
  -1   5  15       77.67       76.71      2.54 o 
   0   5  15        4.94        3.48      0.64 o 
   1   5  15       81.35       81.45      4.41 o 
   2   5  15       32.19       32.87      2.28 o 
   3   5  15      101.81      100.59      3.04 o 
   4   5  15        8.63        9.69      1.31 o 
   5   5  15       22.48       26.39      1.96 o 
  -5   6  15       18.64       17.67      1.84 o 
  -4   6  15       21.17       23.35      2.12 o 
  -3   6  15       52.65       52.99      3.61 o 
  -2   6  15       38.08       41.48      2.49 o 
  -1   6  15      120.86      129.06      3.57 o 
   0   6  15       38.70       45.83      1.78 o 
   1   6  15      121.46      126.66      3.05 o 
   2   6  15       37.27       35.64      1.94 o 
   3   6  15       52.36       60.28      3.80 o 
   4   6  15       21.54       24.34      1.79 o 
   5   6  15       18.30       18.10      1.75 o 
  -5   7  15        0.01        1.12      1.39 o 
  -4   7  15       20.23       20.31      4.18 o 
  -3   7  15       13.35       15.19      2.30 o 
  -2   7  15       89.57      103.28      5.67 o 
  -1   7  15        9.04       10.60      1.21 o 
   0   7  15       80.06       82.75      2.30 o 
   1   7  15        8.91        9.47      1.14 o 
   2   7  15       89.64       99.60      6.15 o 
   3   7  15       13.32       15.12      1.56 o 
   4   7  15       20.21       16.89      1.62 o 
   5   7  15        0.02       -0.05      1.11 o 
  -4   8  15       71.22       78.19      8.46 o 
  -3   8  15       14.34       12.44      2.42 o 
  -2   8  15       10.70       14.18      2.23 o 
  -1   8  15        8.37       13.06      1.40 o 
   0   8  15       32.57       30.24      1.86 o 
   1   8  15        8.20        8.86      1.18 o 
   2   8  15       10.98       13.50      1.75 o 
   3   8  15       14.78       18.39      1.71 o 
   4   8  15       71.94       78.82      4.27 o 
   5   8  15        3.80        4.95      3.30 o 
  -4   9  15        4.91        3.60      2.03 o 
  -3   9  15       55.43       56.39      4.54 o 
  -2   9  15       18.71       14.46      1.75 o 
  -1   9  15       49.74       56.18      2.49 o 
   0   9  15        2.45        2.91      1.13 o 
   1   9  15       50.59       58.42      3.04 o 
   2   9  15       18.81       17.88      1.93 o 
   3   9  15       55.07       53.84      2.76 o 
   4   9  15        4.89        4.61      1.42 o 
  -4  10  15       11.86       10.62      2.52 o 
  -3  10  15       22.94       23.86      3.02 o 
  -2  10  15       39.98       44.22      5.12 o 
  -1  10  15        7.94        6.35      1.30 o 
   0  10  15        4.81        4.61      1.34 o 
   1  10  15        8.11       10.93      1.66 o 
   2  10  15       40.68       38.58      3.55 o 
   3  10  15       22.36       21.57      2.77 o 
   4  10  15       12.00        7.62      1.92 o 
  -3  11  15        1.00       -0.37      1.88 o 
  -2  11  15       51.30       61.21      3.42 o 
  -1  11  15       15.36       15.93      1.75 o 
   0  11  15       86.59       92.34      3.67 o 
   1  11  15       15.51       15.28      1.96 o 
   2  11  15       50.71       49.98      4.17 o 
   3  11  15        0.92       -0.21      1.44 o 
  -2  12  15       28.37       24.28      2.47 o 
  -1  12  15        0.09        1.48      1.34 o 
   0  12  15        3.47        4.47      1.50 o 
   1  12  15        0.11        1.83      1.43 o 
   2  12  15       28.22       27.95      2.66 o 
  -1  13  15       24.14       31.23      3.23 o 
   0  13  15        7.28       13.30      2.43 o 
   1  13  15       24.45       23.94      2.52 o 
   0   0  16      307.86      287.53      8.13 o 
   1   0  16       34.02       32.15      2.42 o 
   2   0  16       10.43       13.01      1.26 o 
   3   0  16       42.47       37.01      1.70 o 
   4   0  16       43.48       44.25      3.80 o 
   5   0  16       20.15       18.32      1.95 o 
  -5   1  16       35.08       39.04      2.39 o 
  -4   1  16        7.75        5.20      1.15 o 
  -3   1  16        4.99        4.89      0.89 o 
  -2   1  16       11.95       14.14      1.13 o 
  -1   1  16       97.92       89.96      2.46 o 
   0   1  16        9.24        5.98      1.13 o 
   1   1  16       96.56       99.81      3.57 o 
   2   1  16       12.15       15.12      1.39 o 
   3   1  16        5.18        6.81      1.19 o 
   4   1  16        8.06        7.73      1.25 o 
   5   1  16       35.03       38.12      2.37 o 
  -5   2  16        9.48       11.14      1.55 o 
  -4   2  16        1.37        0.07      0.97 o 
  -3   2  16       20.93       21.24      1.22 o 
  -2   2  16       70.80       66.68      1.99 o 
  -1   2  16      189.58      181.24      3.82 o 
   0   2  16       32.67       33.09      2.40 o 
   1   2  16      185.16      180.74      3.78 o 
   2   2  16       69.80       68.50      4.60 o 
   3   2  16       20.86       25.48      1.55 o 
   4   2  16        1.46       -0.07      0.97 o 
   5   2  16        9.71       11.94      1.61 o 
  -5   3  16        2.99        4.34      1.31 o 
  -4   3  16       52.47       50.58      2.13 o 
  -3   3  16       34.97       36.76      1.62 o 
  -2   3  16      163.16      164.48      4.09 o 
  -1   3  16       27.55       26.63      1.88 o 
   0   3  16        4.48        8.53      1.13 o 
   1   3  16       26.35       26.64      2.02 o 
   2   3  16      163.62      170.10      4.35 o 
   3   3  16       35.42       38.01      1.89 o 
   4   3  16       53.18       55.81      2.54 o 
   5   3  16        2.71        3.12      1.17 o 
  -5   4  16        3.95        3.19      1.11 o 
  -4   4  16       80.81       84.70      2.52 o 
  -3   4  16       13.80       14.13      1.39 o 
  -2   4  16       75.81       73.91      2.88 o 
  -1   4  16        5.14        5.17      1.02 o 
   0   4  16       89.60       84.23      2.32 o 
   1   4  16        5.51        9.20      1.73 o 
   2   4  16       78.23       73.45      2.71 o 
   3   4  16       13.47       13.13      1.36 o 
   4   4  16       80.62       85.27      3.16 o 
   5   4  16        4.04        4.25      1.23 o 
  -5   5  16       18.45       18.81      1.66 o 
  -4   5  16       30.59       30.96      1.79 o 
  -3   5  16       77.96       76.10      3.25 o 
  -2   5  16       84.34       81.67      3.05 o 
  -1   5  16        4.64        3.69      1.10 o 
   0   5  16        7.60       10.33      1.11 o 
   1   5  16        4.58        5.19      0.87 o 
   2   5  16       83.58       84.79      2.58 o 
   3   5  16       76.85       80.10      2.73 o 
   4   5  16       30.15       29.45      2.10 o 
   5   5  16       18.68       19.99      1.81 o 
  -5   6  16        3.58        4.64      1.32 o 
  -4   6  16        9.16        7.42      1.53 o 
  -3   6  16       72.50       74.23      2.94 o 
  -2   6  16       58.95       58.20      3.01 o 
  -1   6  16       97.27       94.15      2.94 o 
   0   6  16        0.04        0.75      0.68 o 
   1   6  16       95.58       94.81      3.17 o 
   2   6  16       58.17       55.71      2.31 o 
   3   6  16       72.05       72.19      2.74 o 
   4   6  16        9.12        9.44      1.50 o 
   5   6  16        3.68        6.81      1.39 o 
  -4   7  16       17.30       19.90      2.08 o 
  -3   7  16       19.75       20.33      2.63 o 
  -2   7  16       56.33       58.32      3.82 o 
  -1   7  16       32.82       34.50      1.89 o 
   0   7  16        0.05        0.14      0.72 o 
   1   7  16       33.20       36.50      1.97 o 
   2   7  16       56.10       62.83      2.47 o 
   3   7  16       20.48       18.27      1.70 o 
   4   7  16       16.86       21.35      1.99 o 
  -4   8  16       65.67       64.54      4.58 o 
  -3   8  16       14.27       13.87      2.42 o 
  -2   8  16        6.33        9.62      2.17 o 
  -1   8  16       54.83       54.32      2.43 o 
   0   8  16       32.86       41.24      2.15 o 
   1   8  16       54.73       55.08      2.42 o 
   2   8  16        6.23        5.87      1.17 o 
   3   8  16       14.29       14.69      1.64 o 
   4   8  16       65.41       65.50      3.72 o 
  -4   9  16       27.48       29.77      3.38 o 
  -3   9  16       22.88       24.03      2.99 o 
  -2   9  16       13.06       16.66      2.60 o 
  -1   9  16        9.69       12.12      1.47 o 
   0   9  16        0.48        1.26      1.07 o 
   1   9  16        9.82       10.17      1.56 o 
   2   9  16       12.99       12.91      1.76 o 
   3   9  16       23.53       29.81      2.89 o 
   4   9  16       27.82       29.43      2.67 o 
  -3  10  16       23.29       27.40      3.17 o 
  -2  10  16       61.10       75.36      4.54 o 
  -1  10  16        6.96        6.90      1.36 o 
   0  10  16       83.04       82.71      3.38 o 
   1  10  16        7.16        7.37      1.59 o 
   2  10  16       61.12       63.92      3.50 o 
   3  10  16       23.13       27.95      2.60 o 
  -3  11  16       11.30       14.34      3.71 o 
  -2  11  16        2.58        4.27      1.57 o 
  -1  11  16       25.48       29.38      2.58 o 
   0  11  16        0.10        0.30      1.28 o 
   1  11  16       25.85       25.71      2.38 o 
   2  11  16        2.44        2.12      1.51 o 
   3  11  16       11.58        8.17      2.38 o 
  -2  12  16        7.50        6.81      1.82 o 
  -1  12  16       51.21       55.62      3.39 o 
   0  12  16        9.51       10.17      1.89 o 
   1  12  16       51.38       53.42      3.35 o 
   2  12  16        7.69        9.04      1.88 o 
   1   0  17       40.61       44.96      2.91 o 
   2   0  17        7.39        6.31      1.06 o 
   3   0  17        2.84        3.06      1.13 o 
   4   0  17       28.51       29.67      2.42 o 
   5   0  17        0.02       -0.96      1.67 o 
  -5   1  17        2.24        3.04      1.30 o 
  -4   1  17       11.51       13.06      2.20 o 
  -3   1  17       60.54       63.43      4.70 o 
  -2   1  17       20.82       16.75      2.40 o 
  -1   1  17       34.73       29.13      2.34 o 
   0   1  17       44.89       44.87      2.47 o 
   1   1  17       35.81       33.25      2.47 o 
   2   1  17       20.24       19.99      1.52 o 
   3   1  17       61.23       59.88      3.05 o 
   4   1  17       11.70       10.64      1.35 o 
   5   1  17        2.05        0.54      1.15 o 
  -5   2  17       13.44        9.63      1.85 o 
  -4   2  17       11.72       10.73      1.68 o 
  -3   2  17       46.68       41.79      2.04 o 
  -2   2  17       91.44       94.63      3.15 o 
  -1   2  17       90.36       87.86      2.52 o 
   0   2  17        2.89        5.28      1.17 o 
   1   2  17       90.87       84.59      4.69 o 
   2   2  17       91.60       88.42      3.02 o 
   3   2  17       46.92       43.82      2.58 o 
   4   2  17       11.49       13.63      1.45 o 
   5   2  17       13.62       11.42      2.02 o 
  -5   3  17        2.96        0.25      1.40 o 
  -4   3  17        6.92       10.91      1.45 o 
  -3   3  17       46.89       44.56      2.10 o 
  -2   3  17        9.13        8.71      1.45 o 
  -1   3  17       58.92       59.98      2.32 o 
   0   3  17       56.67       59.76      2.34 o 
   1   3  17       58.65       52.76      2.40 o 
   2   3  17        8.80        9.58      1.97 o 
   3   3  17       46.90       48.51      2.69 o 
   4   3  17        7.08       10.95      1.42 o 
   5   3  17        2.91        3.43      1.27 o 
  -5   4  17        3.07        1.11      1.24 o 
  -4   4  17       39.11       40.43      2.32 o 
  -3   4  17       68.94       69.31      2.52 o 
  -2   4  17       41.67       41.70      2.56 o 
  -1   4  17       51.97       59.26      2.49 o 
   0   4  17        2.02        1.41      0.78 o 
   1   4  17       51.81       57.91      3.56 o 
   2   4  17       40.76       43.80      4.46 o 
   3   4  17       68.31       68.86      4.38 o 
   4   4  17       38.72       42.18      3.44 o 
   5   4  17        3.16        4.12      2.19 o 
  -5   5  17       15.37       15.53      1.84 o 
  -4   5  17        3.62        5.03      1.27 o 
  -3   5  17       77.53       85.10      3.42 o 
  -2   5  17       43.72       43.60      2.57 o 
  -1   5  17        8.23        9.46      1.26 o 
   0   5  17       35.27       39.52      1.91 o 
   1   5  17        7.38        5.95      1.21 o 
   2   5  17       42.84       43.71      6.35 o 
   3   5  17       77.39       86.60      4.65 o 
   4   5  17        3.75        4.27      1.62 o 
   5   5  17       15.34       16.72      1.96 o 
  -4   6  17       11.40       13.75      1.92 o 
  -3   6  17       35.09       34.99      3.16 o 
  -2   6  17        0.11       -0.69      1.43 o 
  -1   6  17       67.50       73.19      2.82 o 
   0   6  17        0.39        1.26      0.96 o 
   1   6  17       68.05       73.29      3.22 o 
   2   6  17        0.15        0.73      0.90 o 
   3   6  17       34.10       35.43      2.12 o 
   4   6  17       10.87        9.72      1.51 o 
  -4   7  17        9.24       13.60      4.28 o 
  -3   7  17       20.25       21.56      2.78 o 
  -2   7  17       50.52       53.22      3.79 o 
  -1   7  17        1.95        3.07      1.36 o 
   0   7  17       78.46       76.21      3.20 o 
   1   7  17        2.09        2.57      0.94 o 
   2   7  17       50.31       52.71      3.77 o 
   3   7  17       20.14       22.43      1.88 o 
   4   7  17        9.60       13.23      2.10 o 
  -4   8  17       14.28       18.21      2.83 o 
  -3   8  17        5.33        3.27      1.81 o 
  -2   8  17       22.05       26.90      4.23 o 
  -1   8  17        6.15        8.24      2.11 o 
   0   8  17        0.01        0.32      0.98 o 
   1   8  17        5.74        6.10      1.16 o 
   2   8  17       22.72       24.45      1.84 o 
   3   8  17        4.97        5.86      1.32 o 
   4   8  17       14.75       14.27      1.81 o 
  -3   9  17       62.78       65.69      4.61 o 
  -2   9  17       10.06        9.54      2.18 o 
  -1   9  17       71.36       77.62      2.85 o 
   0   9  17       12.47       14.42      2.55 o 
   1   9  17       70.73       77.03      3.62 o 
   2   9  17       10.23       11.25      1.71 o 
   3   9  17       62.94       69.87      3.49 o 
  -3  10  17       19.25       17.37      2.80 o 
  -2  10  17       18.54       18.88      3.92 o 
  -1  10  17       15.61       14.72      1.68 o 
   0  10  17       19.87       20.78      2.07 o 
   1  10  17       16.00       16.66      1.95 o 
   2  10  17       19.14       17.21      2.08 o 
   3  10  17       19.64       24.80      2.51 o 
  -2  11  17       14.22       15.27      2.79 o 
  -1  11  17        3.74        4.94      1.42 o 
   0  11  17       53.83       61.49      3.42 o 
   1  11  17        3.75        3.54      1.56 o 
   2  11  17       14.05       19.16      3.47 o 
   0  12  17       22.73       20.66      2.56 o 
   0   0  18      129.00      132.23      5.43 o 
   1   0  18        1.63        3.06      1.30 o 
   2   0  18      187.81      169.53      6.31 o 
   3   0  18        8.36        5.21      1.88 o 
   4   0  18        7.22        9.44      1.93 o 
   5   0  18        1.88        0.44      1.48 o 
  -5   1  18       13.43        9.43      1.86 o 
  -4   1  18       21.42       17.69      1.96 o 
  -3   1  18       11.84       12.45      2.37 o 
  -2   1  18       21.88       22.77      6.14 o 
  -1   1  18       42.30       43.71      2.98 o 
   0   1  18       11.93       14.33      1.62 o 
   1   1  18       43.17       44.85      2.97 o 
   2   1  18       21.90       20.79      2.73 o 
   3   1  18       11.96       11.01      2.22 o 
   4   1  18       21.57       17.83      2.03 o 
   5   1  18       13.60       15.47      2.17 o 
  -5   2  18        3.17        2.69      1.55 o 
  -4   2  18        0.55       -0.51      1.18 o 
  -3   2  18       59.67       68.24      4.51 o 
  -2   2  18       29.05       27.99      2.91 o 
  -1   2  18       48.94       55.28      3.35 o 
   0   2  18       18.42       17.39      2.09 o 
   1   2  18       49.93       50.22      3.86 o 
   2   2  18       29.66       29.08      3.10 o 
   3   2  18       59.50       59.41      4.54 o 
   4   2  18        0.54       -0.26      1.16 o 
   5   2  18        3.25        4.29      1.62 o 
  -5   3  18        7.83        6.51      1.72 o 
  -4   3  18       42.65       40.03      2.27 o 
  -3   3  18        6.46        7.03      1.48 o 
  -2   3  18       18.23       17.88      1.72 o 
  -1   3  18       97.38       97.88      2.82 o 
   0   3  18       57.80       69.77      2.92 o 
   1   3  18       97.31       96.81      4.70 o 
   2   3  18       18.35       19.08      1.70 o 
   3   3  18        6.18        5.74      1.38 o 
   4   3  18       42.32       37.97      2.99 o 
   5   3  18        7.66        5.92      1.77 o 
  -4   4  18       35.03       39.00      2.29 o 
  -3   4  18       25.72       22.76      2.13 o 
  -2   4  18        2.89        5.95      1.35 o 
  -1   4  18       16.99       22.26      1.64 o 
   0   4  18       64.99       71.14      2.30 o 
   1   4  18       17.56       18.58      1.63 o 
   2   4  18        2.74        3.14      1.15 o 
   3   4  18       25.78       24.97      2.20 o 
   4   4  18       34.95       36.42      3.43 o 
  -4   5  18       11.26       12.80      1.62 o 
  -3   5  18       26.46       25.30      2.58 o 
  -2   5  18       15.86       14.64      1.75 o 
  -1   5  18       30.08       29.14      1.94 o 
   0   5  18        4.70        5.18      0.99 o 
   1   5  18       29.39       27.55      2.82 o 
   2   5  18       15.91       16.94      1.79 o 
   3   5  18       25.79       25.61      2.68 o 
   4   5  18       11.03       10.29      1.78 o 
  -4   6  18        3.51        4.72      1.50 o 
  -3   6  18       16.30       20.59      2.63 o 
  -2   6  18       19.74       16.31      2.25 o 
  -1   6  18       37.11       40.81      2.30 o 
   0   6  18        8.73        9.89      1.36 o 
   1   6  18       37.20       40.72      2.58 o 
   2   6  18       19.21       20.58      2.02 o 
   3   6  18       16.35       16.58      1.99 o 
   4   6  18        3.50        3.61      1.56 o 
  -4   7  18       19.51       18.18      3.46 o 
  -3   7  18        9.96       10.04      2.27 o 
  -2   7  18       25.84       21.71      2.67 o 
  -1   7  18        4.45        5.19      1.43 o 
   0   7  18        5.38        1.58      1.18 o 
   1   7  18        4.81        5.15      1.75 o 
   2   7  18       25.12       25.55      2.47 o 
   3   7  18       10.44       10.55      2.51 o 
   4   7  18       19.26       23.44      2.78 o 
  -3   8  18       23.37       21.67      2.95 o 
  -2   8  18       15.03       19.65      2.72 o 
  -1   8  18       18.46       17.38      2.10 o 
   0   8  18       27.94       27.53      2.85 o 
   1   8  18       18.96       17.78      2.79 o 
   2   8  18       15.17       18.46      2.11 o 
   3   8  18       23.23       23.40      2.43 o 
  -3   9  18        5.65        8.29      2.28 o 
  -2   9  18        7.72        9.84      2.38 o 
  -1   9  18       14.17       16.85      2.32 o 
   0   9  18        1.71        3.65      1.75 o 
   1   9  18       14.49       14.59      2.35 o 
   2   9  18        8.19        8.72      2.17 o 
   3   9  18        5.75        5.35      2.06 o 
  -2  10  18       20.72       25.37      6.60 o 
  -1  10  18        2.97        4.68      1.69 o 
   0  10  18       24.39       24.05      3.00 o 
   1  10  18        2.98        4.87      1.95 o 
   2  10  18       20.99       24.23      5.26 o 
  -1  11  18       21.86       23.77      5.57 o 
   0  11  18        0.96        1.93      1.91 o 
   1  11  18       22.09       20.59      2.91 o 
   1   0  19       35.72       41.92      3.03 o 
   2   0  19        2.06        0.43      1.53 o 
   3   0  19       11.56        9.97      2.30 o 
   4   0  19        8.15        7.52      2.25 o 
  -4   1  19        8.66        9.36      2.40 o 
  -3   1  19       53.60       51.63      4.19 o 
  -2   1  19       23.16       20.99      2.77 o 
  -1   1  19       80.86       75.27      3.73 o 
   0   1  19       59.76       61.88      4.17 o 
   1   1  19       81.12       79.12      4.38 o 
   2   1  19       23.12       26.16      3.20 o 
   3   1  19       54.43       53.40      4.34 o 
   4   1  19        8.35        7.17      2.22 o 
  -4   2  19        1.17        1.70      1.78 o 
  -3   2  19       16.06       15.23      2.59 o 
  -2   2  19       34.32       31.13      3.25 o 
  -1   2  19       18.00       17.45      2.12 o 
   0   2  19      132.77      146.32      4.21 o 
   1   2  19       18.47       12.61      2.32 o 
   2   2  19       34.10       27.50      3.13 o 
   3   2  19       15.79        9.68      2.29 o 
   4   2  19        1.10        1.15      1.75 o 
  -4   3  19       16.99       15.72      2.01 o 
  -3   3  19        1.24        1.68      1.20 o 
  -2   3  19       45.62       43.48      3.74 o 
  -1   3  19        2.09        0.93      1.32 o 
   0   3  19       67.95       69.26      3.17 o 
   1   3  19        2.32        1.73      1.64 o 
   2   3  19       46.58       44.51      3.90 o 
   3   3  19        1.26        0.36      1.68 o 
   4   3  19       17.21       12.61      2.61 o 
  -4   4  19       32.39       33.56      2.72 o 
  -3   4  19        6.68        5.22      1.48 o 
  -2   4  19       20.76       21.16      2.82 o 
  -1   4  19       25.01       26.24      2.49 o 
   0   4  19       88.08       81.40      3.24 o 
   1   4  19       25.62       27.60      3.05 o 
   2   4  19       21.14       16.13      2.62 o 
   3   4  19        6.67        6.21      2.08 o 
   4   4  19       32.48       29.75      3.03 o 
  -4   5  19        3.54        2.98      1.60 o 
  -3   5  19        8.96       10.86      1.78 o 
  -2   5  19        1.00        1.54      1.19 o 
  -1   5  19       10.72       10.09      1.83 o 
   0   5  19       10.84       14.59      2.39 o 
   1   5  19       10.70       10.85      3.82 o 
   2   5  19        1.07        0.45      1.58 o 
   3   5  19        9.25       10.64      1.71 o 
   4   5  19        3.58        2.70      1.44 o 
  -3   6  19       13.24       10.47      2.19 o 
  -2   6  19       20.38       20.50      2.72 o 
  -1   6  19       11.02       11.96      1.50 o 
   0   6  19        0.32       -1.07      1.53 o 
   1   6  19       11.07        8.72      2.12 o 
   2   6  19       20.45       19.67      2.69 o 
   3   6  19       12.94       13.07      1.91 o 
  -3   7  19        7.56        9.85      2.27 o 
  -2   7  19       22.40       26.66      2.90 o 
  -1   7  19        8.76        9.83      1.72 o 
   0   7  19       19.24       25.97      2.63 o 
   1   7  19        8.98        6.42      1.44 o 
   2   7  19       22.25       23.59      2.85 o 
   3   7  19        7.61        8.75      1.72 o 
  -3   8  19        1.64        2.58      2.00 o 
  -2   8  19        7.74        5.76      1.91 o 
  -1   8  19        0.42       -1.31      1.31 o 
   0   8  19        0.22       -1.36      1.36 o 
   1   8  19        0.32        0.67      1.26 o 
   2   8  19        8.09        8.31      1.79 o 
   3   8  19        1.52       -0.41      1.36 o 
  -2   9  19        5.24        7.31      3.35 o 
  -1   9  19       31.23       31.94      2.76 o 
   0   9  19        0.02        0.87      1.60 o 
   1   9  19       32.11       28.39      3.10 o 
   2   9  19        5.39        6.38      2.05 o 
  -1  10  19        6.91        5.70      1.86 o 
   0  10  19        2.90        2.67      2.27 o 
   1  10  19        7.04        9.43      2.23 o 
   0   0  20      123.39      108.13      5.25 o 
   1   0  20        4.02        3.36      1.45 o 
   2   0  20       56.09       46.49      3.97 o 
   3   0  20        3.47        3.19      1.86 o 
   4   0  20       41.75       34.19      3.76 o 
  -4   1  20        3.39        1.90      2.84 o 
  -3   1  20        2.01        0.10      1.60 o 
  -2   1  20       12.70       11.99      3.87 o 
  -1   1  20       46.46       44.19      3.18 o 
   0   1  20        0.04        1.28      1.16 o 
   1   1  20       46.03       40.61      3.76 o 
   2   1  20       12.63        8.39      2.11 o 
   3   1  20        1.94       -0.96      1.51 o 
   4   1  20        3.64        4.65      2.11 o 
  -4   2  20       12.94       11.45      2.58 o 
  -3   2  20       10.74       10.54      2.37 o 
  -2   2  20        9.25        4.17      2.79 o 
  -1   2  20      112.08      117.69      4.52 o 
   0   2  20       42.61       39.69      2.93 o 
   1   2  20      113.10      112.03      5.36 o 
   2   2  20        9.31        8.61      2.15 o 
   3   2  20       10.89       11.82      3.61 o 
   4   2  20       13.33       13.18      2.69 o 
  -4   3  20        6.01        5.51      2.32 o 
  -3   3  20       11.57        8.98      2.58 o 
  -2   3  20       18.54       17.61      2.80 o 
  -1   3  20       32.48       30.29      2.79 o 
   0   3  20       64.59       65.62      3.34 o 
   1   3  20       32.14       32.65      3.46 o 
   2   3  20       18.91       21.02      2.91 o 
   3   3  20       12.13       10.40      2.42 o 
   4   3  20        6.24        9.02      2.40 o 
  -3   4  20        1.21        0.26      1.64 o 
  -2   4  20       25.09       26.58      3.20 o 
  -1   4  20       24.60       25.22      2.55 o 
   0   4  20        3.24        5.71      1.64 o 
   1   4  20       25.13       25.98      4.80 o 
   2   4  20       25.81       22.76      3.02 o 
   3   4  20        1.18        1.59      1.73 o 
  -3   5  20       14.48       12.92      1.86 o 
  -2   5  20        8.06        5.82      2.63 o 
  -1   5  20        9.51        8.89      2.80 o 
   0   5  20        2.52        1.58      1.89 o 
   1   5  20        9.64       10.32      2.25 o 
   2   5  20        8.02        5.33      2.00 o 
   3   5  20       14.49        8.03      2.68 o 
  -3   6  20       16.34       11.16      2.35 o 
  -2   6  20       10.58       10.50      2.09 o 
  -1   6  20       13.42       17.00      3.00 o 
   0   6  20        1.82        0.00      2.37 o 
   1   6  20       13.45       17.02      2.73 o 
   2   6  20       10.40       12.02      2.51 o 
   3   6  20       16.04       14.52      2.76 o 
  -2   7  20        6.51        6.47      2.02 o 
  -1   7  20       12.26       12.13      1.85 o 
   0   7  20        3.03        4.54      2.89 o 
   1   7  20       12.58       11.80      2.48 o 
   2   7  20        6.43        5.42      2.12 o 
  -2   8  20       14.46       14.35      2.42 o 
  -1   8  20       21.48       23.39      2.67 o 
   0   8  20       26.73       30.10      3.09 o 
   1   8  20       22.03       24.34      4.74 o 
   2   8  20       15.02       14.85      4.23 o 
   0   9  20        9.24       12.66      3.15 o 
   1   0  21       21.23       22.52      2.99 o 
   2   0  21        1.44        0.75      1.64 o 
   3   0  21        0.01        0.69      1.67 o 
  -3   1  21       18.80       11.85      3.40 o 
  -2   1  21        3.08        3.47      1.86 o 
  -1   1  21       47.09       51.19      3.49 o 
   0   1  21       59.05       60.99      3.32 o 
   1   1  21       47.55       49.58      5.78 o 
   2   1  21        2.95        2.80      1.78 o 
   3   1  21       18.81       18.39      2.91 o 
  -3   2  21        9.48       10.26      2.44 o 
  -2   2  21        5.30        7.82      2.17 o 
  -1   2  21       12.81        9.19      3.09 o 
   0   2  21        7.90        8.68      1.76 o 
   1   2  21       13.12        8.50      3.87 o 
   2   2  21        5.29        6.79      2.07 o 
   3   2  21        9.83        7.82      2.33 o 
  -3   3  21       11.84       12.79      2.59 o 
  -2   3  21        5.90        6.02      2.10 o 
  -1   3  21        1.08        3.47      1.54 o 
   0   3  21       53.86       56.40      3.15 o 
   1   3  21        0.91        1.40      1.71 o 
   2   3  21        6.34        4.39      1.97 o 
   3   3  21       12.18       10.58      3.04 o 
  -3   4  21        7.73        8.89      2.40 o 
  -2   4  21        2.52        0.56      1.70 o 
  -1   4  21       20.76       21.81      3.05 o 
   0   4  21        7.04        5.07      2.48 o 
   1   4  21       20.54       21.19      2.99 o 
   2   4  21        2.75        4.57      2.06 o 
   3   4  21        7.93       10.30      2.48 o 
  -2   5  21        3.11        4.90      2.58 o 
  -1   5  21       31.81       34.46      3.05 o 
   0   5  21        7.92       13.82      3.82 o 
   1   5  21       31.96       35.47      3.70 o 
   2   5  21        3.10        1.87      1.91 o 
  -2   6  21       13.69        8.05      3.71 o 
  -1   6  21        0.83        1.77      1.53 o 
   0   6  21       14.98       18.26      4.33 o 
   1   6  21        0.77        0.40      1.78 o 
   2   6  21       13.67        7.40      2.84 o 
  -1   7  21        7.56        6.86      2.44 o 
   0   7  21       43.39       44.56      6.29 o 
   1   7  21        7.53        6.41      3.46 o 
   0   0  22       42.75       49.77      5.00 o 
   1   0  22        2.70        6.44      2.22 o 
   2   0  22       16.25       10.65      5.11 o 
  -2   1  22        7.60        9.66      2.30 o 
  -1   1  22        8.17        8.89      2.30 o 
   0   1  22        0.29       -0.36      1.24 o 
   1   1  22        8.44        6.14      2.19 o 
   2   1  22        7.50        6.81      2.15 o 
  -2   2  22        5.34        4.35      3.35 o 
  -1   2  22        8.21        9.08      1.92 o 
   0   2  22       12.83       13.13      1.88 o 
   1   2  22        8.13        9.20      2.47 o 
   2   2  22        5.44        3.09      2.04 o 
  -2   3  22       10.50       11.31      4.33 o 
  -1   3  22       10.20        9.38      2.77 o 
   0   3  22        3.11        3.84      1.62 o 
   1   3  22       10.68        7.62      3.04 o 
   2   3  22       10.76        9.41      2.89 o 
  -2   4  22        7.35        8.39      2.39 o 
  -1   4  22        1.66        1.31      1.54 o 
   0   4  22       60.37       65.29      7.22 o 
   1   4  22        1.61        0.15      1.71 o 
   2   4  22        7.61        8.38      2.29 o 
  -1   5  22       19.04       17.87      2.49 o 
   0   5  22        0.21        3.09      2.79 o 
   1   5  22       19.08       14.91      2.77 o 
   0   6  22       11.04        5.98      3.30 o 
   1   0  23        3.74        0.77      1.90 o 
  -1   1  23       12.32       10.62      2.59 o 
   0   1  23        1.70        3.97      2.01 o 
   1   1  23       12.44        8.56      2.37 o 
  -1   2  23        0.85        0.41      1.90 o 
   0   2  23       21.57       16.65      2.87 o 
   1   2  23        0.82        1.04      1.85 o 
  -1   3  23        1.35        7.74      2.41 o 
   0   3  23        0.29        5.05      2.99 o 
   1   3  23        1.44        4.39      2.06 o 
                                                 
